# Supplementary material for: Ubiquity and Diversity of Human-Associated Demodex Mites
Source: PLoS One. 2014 Aug 27;9(8):e106265. doi: 10.1371/journal.pone.0106265 (PMC4146604; doi:10.1371/journal.pone.0106265)
Supplement: Material S1 — Demodex 18S rDNA sequence alignment. (FAS) [file pone.0106265.s002.fas]

>AY620908
ATTAAGCCATGCATGTCTTAGTGCATACTGTATTAAGGTGAAACCGCGAAAGGCTCATTAAATCAGNTTACAGTTTACTGGNATAATANNNCATTTACATNGGATAACTGTGGTAATTCTAGAGCTAATACATGATTAAAAGCTCCTTTCNNCGCAAGGATAGGAGCACATTTATTAGACCAAGACCAATGGCCNNNNNNNNNGTNNNCAAAAGCCNTTGACTGTGGTGACTCTGAATAACTGAGTTAATCGCATGGCCTCTGAGCCGGCGATGTGTCCTTCAAGCGTCTGCCTTATCAACTTTCGATGGTAGGTTATGCGCCTACCATGGTTGTTACGGGTGACGGGGAATCAGGGTTCGATTCCGGAGAGGGAGCCTGAGAAACGGCTACCACATCCAAGGAAGGCAGCAGGCACGCAAATTACCCAATCCCAGATCGGGGAGGTAGTGACGAAAAATAACAATACGGGACTCTAAAGAGGCCTCGTAATTGGAATGAGTACAATATAAATCCTTTAACGAGGATCTATTGGAGGGCAAGTCTGGTGCCAGCAGCCGCGGTAATTCCAGCTCCAATAGCGTATATTAAAGTTGCTGCGGTTAAAAAGCTCGTAGTTGTACTTTAGTCCATGAAAAGTGGTCCACTTGACTGGTGTTTCTGCTTTCTCACTGGACATACAGTCGATTTGTCCGGCGATCCTCTTNACCGAGTGTTTCCGACGNATCGATGACTTTACTTTGAAAAAATTAGAGTGCTCAAAGCAGGCTNNATTGGCCTGAATATTCTTGCATGGAATAATGGAATAGGACCTAGGTTCTATTCTGTTGGTCTTTCGAACCCTAGGTAATGATTAACAGGGACAGACGGTGGTNTTCGTATTGCGGCGCTANAGGTGAAATTCTTNGGNCCGTCGCAAGACGAACAACAGCGAAAGCATTTGNCCAAGAATGTTTTCATTAATCAAGAACGAAAGTTAGAGGTTCGAAGGCGATCAGATACCGCCCTAGTTCTAACCATAAACGATGCCAACTAGCGATCAGCCTGGGTTTTCTAAATGACCCGGCTGGCAGCTTCCGGGAAACCAAAGTCTTTGGGTTCCGGGGGAAGTATGGTTGCAAAGCTGNAACTTAAAGGAATTGACGGAAGGGCACCACCAGGAGTGGAGCCTGCGGCTTAATTTGACTCAACACGGGAAAACTCACCCGGCCCGGACACTGAGAGGATTGACAGATTGAGAGCTCTTTCTTGATTCAGTGGATGGTGGTGCATGGCCGTTCTTAGTTGGTGGAGTGATTTGTCTGGTTAATTCCGATAACGAACGAGACTCTATTTTACTAAATAGTCAATCAGCTCATNACTGCGTTGATTTGTCTTCTTAGAAAGACAGGCGGCGTTTCAGCCGCACGAAAGAGAGCAATAACAGGTCTGTGATGCCCTTAGATGTCCGGGGCCGCACGCGCGCTACACTGAAGCGAGCAGCGAGTTTTTNATTACCTTACCTGACGAGGTCGGGAAACCAATTGAACCCCCTTCGTGTCAGGGATTGGGCATTGTAATTATTGCCCATGAACGAGGAATTCCCAGTAAGCGTGAGTCATTAGCTTGCGTTGATTACGTCCCTGCCCTTTGTACACACCGCCCGTCGCTACTACCGATTGAATG
>JF834894
ATTAAGCCATGCATGTGCAAGTACATACCTTATTAAGGTGAAACCGCGAAAAGCTCATTAAATCAGNTTACGGTTCATTGGNATATTGNATTTTTTACATNGGATAACTGTGGTAAATCTAGAGCTAATACGTGCACAAAAGCTTTAACCNNTTTTAGGANAAAAGCGCATTTATTAGACCAAGACCAATGGTCNNNNNNNNNCTTTATTGGACCTNNCTAACTTGGTGACTCTGAATAACTGAGCTAATCGCATGGCCTATGCGCCGGCGATATATCCTTCAAGCGTCTGCCTTATCAACTGTAGATGGTAGGTTATGTGCCTACCATGGTTGTAACAGGTGACGGGGAATCAGGGTTCGATTCCGGAGAGGGAGCCTGAGAAACGGCTACCACATCCAAGGAAGGCAGCAGGCACGCAAATTACCCACTCTCAGAACGAGGAGGTAGTGACGAAAAATAACAATACGGGACTATTAATAGGCCCCGTAATTGGAATGAGTACAATATAAATCCTTTAACGAGGATCTATTGGAGGGCAAGTCTGGTGCCAGCAGCCGCGGTAATTCCAGCTCCAATAGCGTATATTAAAGTTGCTGCGTTTAAAAAGCTCGTAGTTGTATCTCAGTTCATGTCAATTGGTCAACCACTTATTAGTGATTACTTTTTGACTGAACATTGAACCGATTTGTTTTCTGATGCTCTTTACCGAGTGTTATTAACGNATCGGGATCTTTACTTTGAAAAAATTAGAGTGCTCAAAGCAGGCANNTTTCGCCTAAATATTCTTGCATGGAATAATGGAATAAGATCTAGGTTCTATTCTGTTGGTCTTTTGAACCTCAGTTAATGATTAAAAGGGACAGACGGGGGCATTCGTATTGCGGCGCTAGAGGTGAAATTCTTNGGACCGTCGCAAGACGAACTACCGCGAAAGCATTTGNCCAAGAATGTTTTCATTAATCAAGAACGAAAGTTAGAGGTTCGAAGGCGATCAGATACCGCCCTAGTTCTAACCATAAACGATGCCAACCAGCGATCAGTCTGAGTACTTTTTTTGACTCGTCTGGAAGCTTCCGGGAAACCAAAGTTTTTGGGTTCCGGGGGAAGTATGGTTGCAAAGCTGAAACTTAAAGGAATTGACGGAAGGGCACCACCAGGAGTGGAGCCTGCGGCTTAATTTGACTCAACACGGGAAAACTCACCCGGCCCGGACACTGAAAGGATAGACAGATTAAGAGCTCTTTCTTGATTCAGTGGGTGGTGGTGCATGGTCGTTCTTAGTTGGTGGAGTAGTTTGTCTGGTTAATTCCGATAACGAACGAGATTTTAACCTATTAAATAGAATTTAATCTCTTAATTGCGATTAAATTTCTTCTTAGAGGAACAGGCGGCGTTTCAGCCGCACGAGAAAGAGCAATAACAGGTCTGTGATGCCCTTAGATGTCCGGGGCTGCACGCGCGCTACAATGAAGGCGACAGCATGCAATANTAAACCCTCTCTGAGAAGAGCGGGTAACCATATGAAAATTCTTCGTAATAGGGACTGGGCATTGTAATTATTGCCCATGAACGAGGAATTCCCAGTAAGCGTGAGTCAAAAACTTGCGTTGATNNNNNNNNNNNNNNNNNNNNNNNNNNNNNNNNNNNNNNNNNNNNNNNNNN
>HQ728000
ATTAAGCCATGCATGTGCAAGTACATACCTTATTAAGGTGAAACCGCGAAAAGCTCATTAAATCAGNTTACGGTTCATTGGNATATTANATTTTTTACATNGGATAACTGTGGTAAATCTAGAGCTAATACGTGCACAAAAGCTTTGACCNNTTTTAGGANAAGAGCGCATTTATTAGACCAAGACCAATGGTCNNNNNNNNNCTNNNTGTGACCTNNCAAACTTGGTGACTCTGAATAACTGAGCTAATCGCATGGCCTATGCGCCGGCGATATATCCTTAAAGCGTCTGCCTTATCAACTGTAGATGGTAGGTTATGTGCCTACCATGGTTGTAACAGGTGACGGGGAATCAGGGTTCGATTCCGGAGAGGGAGCCTGAGAAACGGCTACCACATCCAAGGAAGGCAGCAGGCACGCAAATTACCCACTCTCAGAACGAGGAGGTAGTGACGAAAAATAACAATACGGGACTATTAATAGGCCCCGTAATTGGAATGAGTACAATATAAATCCTTTAACGAGGATCTATTGGAGGGCAAGTCTGGTGCCAGCAGCCGCGGTAATTCCAGCTCCAATAGCGTATATTAAAGTTGCTGCGTTTAAAAAGCTCGTAGTTGTATCTCAGTTCATGTCAATTGGTCAATCACTTAATAGTGATTACTTTTTGACTGAACATTAAACCGATTTGTTTTCTGATGCTCTTTACCGGGTGTTATTAACGNATCGGGATCTTTACTTTGAAAAAATTAGAGTGCTCAAAGCAGGCANNTTTCGCCTAAATATTCTTGCATGGAATAATGGAATAAGATCTAGGTTCTATTCTGTTGGTCTTTTGAACCTCAGTTAATGATTAAAAGGGACAGACGGGGGCATTCGTATTGCGGCGCTAGAGGTGAAATTCTTNGGACCGTCGCAAGACGAACTACTGCGAAAGCATTTGNCCAAGAATGTTTTCATTAATCAAGAACGAAAGTTAGAGGTTCGAAGGCGATCAGATACCGCCCTAGTTCTAACCATAAACGATGCCAACCAGCGATCAGTCTGAGTACTTTTATTGACTCGTCTGGAAGCTTCCGGGAAACCAAAGTTTTTGGGTTCCGGGGGAAGTATGGTTGCAAAGCTGAAACTTAAAGGAATTGCCGGAAGGGCACCACCAGGAGTGGAGCCTGCGGCTTAATTTGACTCAACACGGGAAAACTCACCCGGCCCGGACACTGAAAGGATAGACAGATTAAGAGCTCTTTCTTGATTCAGTGGGTGGTGGTGCATGGTCGTTCTTAGTTGGTGGAGTAGTTTGTCTGGTTAATTCCGATAACGAACGAGATTTTAACCTATTAAATAGAATTTAATCTCTTAATTGCGATTAAATTTCTTCTTAGAGGAACAGGCGGCGTTTCAGCCGCACGAGAAAGAGCAATAACAGGTCTGTGATGCCCTTAGATGTCCGGGGCTGCACGCGCGCTACAATGAAGGCGAGAGCATGCAACANTAAACCCTCTCTGAGAAGAGCGGGTAACCATATGAAAATTCTTCGTAATAGGGACTGGGCATTGTAATTATTGCCCATGAACGAGGAATTCCCAGTAAGCGTGAGTCAAAAACTTGCGTTGATTACGTCCCTGCCCTTTGTACACACCGCCCGTCACTACTACCGATTGAATG
>KF745881
ATTAAGCCATGCATGTGCAAGTACATACCTTATTAAGGTGAAACCGCGAAAAGCTCATTAAATCAGNTTACGGTTCATTGGNATATTANATTTTTTACATNGGATAACTGTGGTAAATCTAGAGCTAATACGTGCACAAAAGCTTTGACCNNTTTTAGGANAAAAGCGCATTTATTAGACCAAGACCAACGGTCNNNNNNNNNCTNNNTGTGACCTNNCAAACTTGGTGACTCTGAATAACTGAGCTAATCGCATGGCCTATGCGCCGGCGATATATCCTTAAAGCGTCTGCCTTATCAACTGTAGATGGTAGGTTATGTGCCTACCATGGTTGTAACAGGTGACGGGGAATCAGGGTTCGATTCCGGAGAGGGAGCCTGAGAAACGGCTACCACATCCAAGGAAGGCAGCAGGCACGCAAATTACCCACTCTCAGAACGAGGAGGTAGTGACGAAAAATAACAATACGGGACTATTAATAGGCCCCGTAATTGGAATGAGTACAATATAAATCCTTTAACGAGGATCTATTGGAGGGCAAGTCTGGTGCCAGCAGCCGCGGTAATTCCAGCTCCAATAGCGTATATTAAAGTTGCTGCGTTTAAAAAGCTCGTAGTTGTATCTCAGTTCATGTCAATTGGTCAATCACTTAATAGTGATTACTTTTTGACTGAACATTAAACCGATTTGTTTTCTGATGCTCTTTACCGGGTGTTATTAACGNATCGGGATCTTTACTTTGAAAAAATTAGAGTGCTCAAAGCAGGCANNTTTCGCCTAAATATTCTTGCATGGAATAATGGAATAAGATCTAGGTTCTATTCTGTTGGTCTTTTGAACCTCAGTTAATGATTAAAAGGGACAGACGGGGGCATTCGTATTGCGGCGCTAGAGGTGAAATTCTTNGGACCGTCGCAAGACGAACTACCGCGAAAGCATTTGNCCAAGAATGTTTTCATTAATCAAGAACGAAAGTTAGAGGTTCGAAGGCGATCAGATACCGCCCTAGTTCTAACCATAAACGATGCCAACCAGCGATCAGTCTGAGTACTTTTATTGACTCGTCTGGAAGCTTCCGGGAAACCAAAGTTTTTGGGTTCCGGGGGAAGTATGGTTGCAAAGCTGAAACTTAAAGGAATTGACGGAAGGGCACCACCAGGAGTGGAGCCTGCGGCTTAATTTGACTCAACACGGGAAAACTCACCCGGCCCGGACACTGAAAGGATAGACAGATTAAGAGCTCTTTCTTGATTCAGTGGGTGGTGGTGCATGGTCGTTCTTAGTTGGTGGAGTAGTTTGTCTGGTTAATTCCGATAACGAACGAGATTTTAACCTATTAAATAGAATTTAATCTCTTAATTGCGATTAAATTTCTTCTTAGAGGAACAGGCGGCGTTTCAGCCGCACGAGAAAGAGCAATAACAGGTCTGTGATGCCCTTAGATGTCCGGGGCTGCACGCGCGCTACAATGAAGGCGACAGCATGCAACANTAAACCCTCTCTGAGAAGAGCGGGTAACCATATGAAAATTCTTCGTAATAGGGACTGGGCATTGTAATTATTGCCCATGAACGAGGAATTCCCAGTAAGCGTGAGTCAAAAACTTGCGTTGATTACGTCCCTGCCCTTTGTACACACCGCCCGTCGCTACTACCGATTGAATG
>KF745886
ATTAAGCCATGCATGTGCAAGTACATACCTTATTAAGGTGAAACCGCGAAAAGCTCATTAAATCAGNTTACGGTTCATTGGNATATTANATTTTTTACATNGGATAACTGTGGTAAATCTAGAGCTAATACGTGCACAAAAGCTTTGACCNNTTTTAGGANAAAAGCGCATTTATTAGACCAAGACCAATGGTCNNNNNNNNNCTNNNTGTGACCTNNCAAACTTGGTGACTCTGAATAACTGAGCTAATCGCATGGCCTATGCGCCGGCGATATATCCTTAAAGCGTCTGCCTTATCAACTGTAGATGGTAGGTTATGTGCCTACCATGGTTGTAACAGGTGACGGGGAATCAGGGTTCGATTCCGGAGAGGGAGCCTGAGAAACGGCTACCACATCCAAGGAAGGCAGCAGGCACGCAAATTACCCACTCTCAGAACGAGGAGGTAGTGACGAAAAATAACAATACGGGACTATTAATAGGCCCCGTAATTGGAATGAGTACAATATAAATCCTTTAACGAGGATCTATTGGAGGGCAAGTCTGGTGCCAGCAGCCGCGGTAATTCCAGCTCCAATAGCGTATATTAAAGTTGCTGCGTTTAAAAAGCTCGTAGTTGTATCTCAGTTCATGTCAATTGGTCAATCACTTAATAGTGATTACTTTTTGACTGAACATTAAACCGATTTGTTTTCTGATGCTCTTTACCGGGTGTTATTAACGNATCGGGATCTTTACTTTGAAAAAATTAGAGTGCTCAAAGCAGGCANNTTTCGCCTAAATATTCTTGCATGGAATAATGGAATAAGATCTAGGTTCTATTCTGTTGGTCTTTTGAACCTCAGTTAATGATTAAAAGGGACAGACGGGGGCATTCGTATTGCGGCGCTAGAGGTGAAATTCTTNGGACCGTCGCAAGACGAACTACCGCGAAAGCATTTGNCCAAGAATGTTTTCATTAATCAAGAACGAAAGTTAGAGGTTCGAAGGCGATCAGATACCGCCCTAGTTCTAACCATAAACGATGCCAACCAGCGATCAGTCTGAGTACTTTTATTGACTCGTCTGGAAGCTTCCGGGAAACCAAAGTTTTTGGGTTCCGGGGGAAGTATGGTTGCAAAGCTGAAACTTAAAGGAATTGACGGAAGGGCACCACCAGGAGTGGAGCCTGCGGCTTAATTTGACTCAACACGGGAAAACTCACCCGGCCCGGACACTGAAAGGATAGACAGATTAAGAGCTCTTTCTTGATTCAGTGGGTGGTGGTGCATGGTCGTTCTTAGTTGGTGGAGTAGTTTGTCTGGTTAATTCCGATAACGAACGAGATTTTAACCTATTAAATAGAATTTAATCTCTTAATTGCGATTAAATTTCTTCTTAGAGGAACAGGCGGCGTTTCAGCCGCACGAGAAAGAGCAATAACAGGTCTGTGATGCCCTTAGATGTCCGGGGCTGCACGCGCGCTACAATGAAGGCGACAGCATGCAACANTAAACCCTCTCTGAGAAGAGCGGGTAACCATATGAAAATTCTTCGTAATAGGGACTGGGCATTGTAATTATTGCCCATGAACGAGGAATTCCCAGTAAGCGTGAGTCAAAAACTTGCGTTGATTACGTCCCTGCCCTTTGTACACACCGCCCGTCGCTACTACCGATTGAATG
>KF745887
ATTAAGCCATGCATGTGCAAGTACATACCTTATTAAGGTGAAACCGCGAAAAGCTCATTAAATCAGNTTACGGTTCATTGGNATATTANATTTTTTACATNGGATAACTGTGGTAAATCTAGAGCTAATACGTGCACAAAAGCTTTGACCNNTTTTAGGANAAAAGCGCATTTATTAGACCAAGACCAATGGTCNNNNNNNNNCTNNNTGTGACCTNNCAAACTTGGTGACTCTGAATAACTGAGCTAATCGCATGGCCTATGCGCCGGCGATATATCCTTAAAGCGTCTGCCTTATCAACTGTAGATGGTAGGTTATGTGCCTACCATGGTTGTAACAGGTGACGGGGAATCAGGGTTCGATTCCGGAGAGGGAGCCTGAGAAGCGGCTACCACATCCAAGGAAGGCAGCAGGCACGCAAATTACCCACTCTCAGAACGAGGAGGTAGTGACGAAAAATAACAATACGGGACTATTAATAGGCCCCGTAATTGGAATGAGTACAATATAAATCCTTTAACGAGGATCTATTGGAGGGCAAGTCTGGTGCCAGCAGCCGCGGTAATTCCAGCTCCAATAGCGTATATTAAAGTTGCTGCGTTTAAAAAGCTCGTAGTTGTATCTCAGTTCATGTCAATTGGTCAATCACTTAATAGTGATTACTTTTTGACTGAACATTAAACCGATTTGTTTTCTGATGCTCTTTACCGGGTGTTATTAACGNATCGGGATCTTTACTTTGAAAAAATTAGAGTGCTCAAAGCAGGCANNTTTCGCCTAAATATTCTTGCATGGAATAATGGAATAAGATCTAGGTTCTATTCTGTTGGTCTTTTGAACCTCAGTTAATGATTAAAAGGGACAGACGGGGGCATTCGTATTGCGGCGCTAGAGGTGAAATTCTTNGGACCGTCGCAAGACGAACTACCGCGAAAGCATTTGNCCAAGAATGTTTTCATTAATCAAGAACGAAAGTTAGAGGTTCGAAGGCGATCAGATACCGCCCTAGTTCTAACCATAAACGATGCCAACCAGCGATCAGTCTGAGTACTTTTATTGACTCGTCTGGAAGCTTCCGGGAAACCAAAGTTTTTGGGTTCCGGGGGAAGTATGGTTGCAAAGCTGAAACTTAAAGGAATTGACGGAAGGGCACCACCAGGAGTGGAGCCTGCGGCTTAATTTGACTCAACACGGGAAAACTCACCCGGCCCGGACACTGAAAGGATAGACAGATTAAGAGCTCTTTCTTGATTCAGTGGGTGGTGGTGCATGGTCGTTCTTAGTTGGTGGAGTAGTTTGTCTGGTTAATTCCGATAACGAACGAGATTTTAACCTATTAAATAGAATTTAATCTCTTAATTGCGATTAAATTTCTTCTTAGAGGAACAGGCGGCGTTTCAGCCGCACGAGAAAGAGCAATAACAGGTCTGTGATGCCCTTAGATGTCCGGGGCTGCACGCGCGCTACAATGAAGGCGACAGCATGCAACANTAAACCCTCTCTGAGAAGAGCGGGTAACCATATGAAAATTCTTCGTAATAGGGACTGGGCATTGTAATTATTGCCCATGAACGAGGAATTCCCAGTAAGCGTGAGTCAAAAACTTGCGTTGATTACGTCCCTGCCCTTTGTACACACCGCCCGTCGCTACTACCGATTGAATG
>KF745890
ATTAAGCCATGCATGTGCAAGTACATACCTTATTAAGGTGAAACCGCGAAAAGCTCATTAAATCAGNTTACGGTTCATTGGNATATTANATTTTTTACATNGGATAACTGTGGTAAATCTAGAGCTAATACGTGCACAAAAGCTTTGACCNNTTTTAGGANAAAAGCGCATTTATTAGACCAAGACCAATGGTCNNNNNNNNNCTNNNTGTGACCTNNCAAACTTGGTGACTCTGAATAACTGAGCTAATCGCATGGCCTATGCGCCGGCGATATATCCTTAAAGCGTCTGCCTTATCAACTGTAGATGGTAGGTTATGTGCCTACCATGGTTGTAACAGGTGACGGGGAATCAGGGTTCGATTCCGGAGAGGGAGCCTGAGAAACGGCTACCACATCCAAGGAAGGCAGCAGGCACGCAAATTACCCACTCTCAGAACGAGGAGGTAGTGACGAAAAATAACAATACGGGACTATTAATAGGCCCCGTAATTGGAATGAGTACAATATAAATCCTTTAACGAGGATCTATTGGAGGGCAAGTCTGGTGCCAGCAGCCGCGGTAATTCCAGCTCCAATAGCGTATATTAAAGTTGCTGCGTTTAAAAAGCTCGTAGTTGTATCTCAGTTCATGTCAATTGGTCAATCACTTAATAGTGATTACTTTTTGACTGAACATTAAACCGATTTGTTTTCTGATGCTCTTTACCGGGTGTTATTAACGNATCGGGATCTTTACTTTGAAAAAATTAGAGTGCTCAAAGCAGGCANNTTTCGCCTAAATATTCTTGCATGGAATAATGGAATAGGATCTAGGTTCTATTCTGTTGGTCTTTTGAACCTCAGTTAATGATTAAAAGGGACAGACGGGGGCATTCGTATTGCGGCGCTAGAGGTGAAATTCTTNGGACCGTCGCAAGACGAACTACCGCGAAAGCATTTGNCCAAGAATGTTTTCATTAATCAAGAACGAAAGTTAGAGGTTCGAAGGCGATCAGATACCGCCCTAGTTCTAACCATAAACGATGCCAACCAGCGATCAGTCTGAGTACTTTTATTGACTCGTCTGGAAGCTTCCGGGAAACCAAAGTTTTTGGGTTCCGGGGGAAGTATGGTTGCAAAGCTGAAACTTAAAGGAATTGACGGAAGGGCACCACCAGGAGTGGAGCCTGCGGCTTAATTTGACTCAACACGGGAAAACTCACCCGGCCCGGACACTGAAAGGATAGACAGATTAAGAGCTCTTTCTTGATTCAGTGGGTGGTGGTGCATGGTCGTTCTTAGTTGGTGGAGTAGTTTGTCTGGTTAATTCCGATAACGAACGAGATTTTAACCTATTAAATAGAATTTAATCTCTTAATTGCGATTAAATTTCTTCTTAGAGGAACAGGCGGCGTTTCAGCCGCACGAGAAAGAGCAATAACAGGTCTGTGATGCCCTTAGATGTCCGGGGCTGCACGCGCGCTACAATGAAGGCGACAGCATGCAACANTAAACCCTCTCTGAGAAGAGCGGGTAACCATATGAAAATTCTTCGTAATAGGGACTGGGCATTGTAATTATTGCCCATGAACGAGGAATTCCCAGTAAGCGTGAGTCAAAAACTTGCGTTGATTACGTCCCTGCCCTTTGTACACACCGCCCGTCGCTACTACCGATTGAATG
>KF745876
ATTAAGCCATGCATGTGCAAGTACATACCTTATTAAGGTGAAACCGCGAAAAGCTCATTAAATCAGNTTACGGTTCATTGGNATATTANATTTTTTACATNGGATAACTGTGGTAAATCTAGAGCTAATACGTGCACAAAAGCTTTGACCNNTTTTAGGANAAAAGCGCATTTATTAGACCAAGACCAATGGTCNNNNNNNNNCTNNNTGTGACCTNNCAAACTTGGTGACTCTGAATAACTGAGCTAATCGCATGGCCTATGCGCCGGCGATATATCCTTAAAGCGTCTGCCTTATCAACTGTAGATGGTAGGTTATGTGCCTACCATGGTTGTAACAGGTGACGGGGAATCAGGGTTCGATTCCGGAGAGGGAGCCTGAGAAACGGCTACCACATCCAAGGAAGGCAGCAGGCACGCAAATTACCCACTCTCAGAACGAGGAGGTAGTGACGAAAAATAACAATACGGGACTATTAATAGGCCCCGTAATTGGAATGAGTACAATATAAATCCTTTAACGAGGATCTATTGGAGGGCAAGTCTGGTGCCAGCAGCCGCGGTAATTCCAGCTCCAATAGCGTATATTAAAGTTGCTGCGTTTAAAAAGCTCGTAGTTGTATCTCAGTTCATGTCAATTGGTCAATCACTTAATAGTGATTACTTTTTGACTGAACATTAAACCGATTTGTTTTCTGATGCTCTTTACCGGGTGTTATTAACGNATCGGGATCTTTACTTTGAAAAAATTAGAGTGCTCAAAGCAGGCANNTTTCGCCTAAATATTCTTGCATGGAATAATGGAATAGGATCTAGGTTCTATTCTGTTGGTCTTTTGAACCTCAGTTAATGATTAAAAGGGACAGACGGGGGCATTCGTATTGCGGCGCTAGAGGTGAAATTCTTNGGACCGTCGCAAGACGAACTACCGCGAAAGCATTTGNCCAAGAATGTTTTCATTAATCAAGAACGAAAGTTAGAGGTTCGAAGGCGATCAGATACCGCCCTAGTTCTAACCATAAACGATGCCAACCAGCGATCAGTCTGAGTACTTTTATTGACTCGTCTGGAAGCTTCCGGGAAACCAAAGTTTTTGGGTTCCGGGGGAAGTATGGTTGCAAAGCTGAAACTTAAAGGAATTGACGGAAGGGCACCACCAGGAGTGGAGCCTGCGGCTTAATTTGACTCAACACGGGAAAACTCACCCGGCCCGGACACTGAAAGGATAGACAGATTAAGAGCTCTTTCTTGATTCAGTGGGTGGTGGTGCATGGTCGTTCTTAGTTGGTGGAGTAGTTTGTCTGGTTAATTCCGATAACGAACGAGATTTTAACCTATTAAATAGAATTTAATCTCTTAATTGCGATTAAATTTCTTCTTAGAGGAACAGGCGGCGTTTCAGCCGCACGAGAAAGAGCAATAACAGGTCTGTGATGCCCTTAGATGTCCGGGGCTGCACGCGCGCTACAATGAAGGCGACAGCATGCAACANTAAACCCTCTCTGAGAAGAGCGGGTAACCATATGAAAATTCTTCGTAATAGGGACTGGGCATTGTAATTATTGCCCATGAACGAGGAATTCCCAGTAAGCGTGAGTCAAAAACTTGCGTTGATTACGTCCCTGCCCTTTGTACACACCGCCCGTCGCTACTACCGATTGAATG
>KF745889
ATTAAGCCATGCATGTGCAAGTACATACCTTATTAAGGTGAAACCGCGAAAAGCTCATTAAATCAGNTTACGGTTCATTGGNATATTANATTTTTTACATNGGATAACTGTGGTAAATCTAGAGCTAATACGTGCACAAAAGCTTTGACCNNTTTTAGGANAAAAGCGCATTTATTAGACCAAGACCAGTGGTCNNNNNNNNNCTNNNTGTGACCTNNCAAACTTGGTGACTCTGAATAACTGAGCTAATCGCATGGCCTATGCGCCGGCGATATATCCTTAAAGCGTCTGCCTTATCAACTGTAGATGGTAGGTTATGTGCCTACCATGGTTGTAACAGGTGACGGGGAATCAGGGTTCGATTCCGGAGAGGGAGCCTGAGAAACGGCTACCACATCCAAGGAAGGCAGCAGGCACGCAAATTACCCACTCTCAGAACGAGGAGGTAGTGACGAAAAATAACAATACGGGACTATTAATAGGCCCCGTAATTGGAATGAGTACAATATAAATCCTTTAACGAGGATCTATTGGAGGGCAAGTCTGGTGCCAGCAGCCGCGGTAATTCCAGCTCCAATAGCGTATATTAAAGTTGCTGCGTTTAAAAAGCTCGTAGTTGTATCTCAGTTCATGTCAATTGGTCAATCACTTAATAGTGATTACTTTTTGACTGAACATTAAACCGATTTGTTTTCTGATGCTCTTTACCGGGTGTTATTAACGNATCGGGATCTTTACTTTGAAAAAATTAGAGTGCTCAAAGCAGGCANNTTTCGCCTAAATATTCTTGCATGGAATAATGGAATAAGATCTAGGTTCTATTCTGTTGGTCTTTTGAACCTCAGTTAATGATTAAAAGGGACAGACGGGGGCATTCGTATTGCGGCGCTAGAGGTGAAATTCTTNGGACCGTCGCAAGACGAACTACCGCGAAAGCATTTGNCCAAGAATGTTTTCATTAATCAAGAACGAAAGTTAGAGGTTCGAAGGCGATCAGATACCGCCCTAGTTCTAACCATAAACGATGCCAACCAGCGATCAGTCTGAGTACTTTTATTGACTCGTCTGGAAGCTTCCGGGAAACCAAAGTTTTTGGGTTCCGGGGGAAGCATGGTTGCAAAGCTGAAACTTAAAGGAATTGACGGAAGGGCACCACCAGGAGTGGAGCCTGCGGCTTAATTTGACTCAACACGGGAAAACTCACCCGGCCCGGACACTGAAAGGATAGACAGATTAAGAGCTCTTTCTTGATTCAGTGGGTGGTGGTGCATGGTCGTTCTTAGTTGGTGGAGTAGTTTGTCTGGTTAATTCCGATAACGAACGAGATTTTAACCTATTAAATAGAATTTAATCTCTTAATTGCGATTAAATTTCTTCTTAGAGGAACAGGCGGCGTTTCAGCCGCACGAGAAAGAGCAATAACAGGTCTGTGATGCCCTTAGATGTCCGGGGCTGCACGCGCGCTACAATGAAGGCGACAGCATGCAACANTAAACCCTCTCTGAGAAGAGCGGGTAGCCATATGAAAATTCTTCGTAATAGGGACTGGGCATTGTAATTATTGCCCATGAACGAGGAATTCCCAGTAAGCGTGAGTCAAAAACTTGCGTTGATTACGTCCCTGCCCTTTGTACACACCGCCCGTCGCTACTACCGATTGAATG
>KF745888
ATTAAGCCATGCATGTGCAAGTACATACCTTATTAAGGTGAAACCGCGAAAAGCTCATTAAATCAGNTTACGGTTCATTGGNATATTANATTTTTTACATNGGATAACTGTGGTAAATCTAGAGCTAATACGTGCACAAAAGCTTTGACCNNTTTTAGGANAAAAGCGCATTTATTAGACCAAGACCAATGGTCNNNNNNNNNCTNNNTGTGACCTNNCAAACCTGGTGACTCTGAATAACTGAGCTAATCGCATGGCCTATGCGCCGGCGATATATCCTTAAAGCGTCTGCCTTATCAACTGTAGATGGTAGGTTATGTGCCTACCATGGTTGTAACAGGTGACGGGGAATCAGGGTTCGATTCCGGAGAGGGAGCCTGAGAAACGGCTACCACATCCAAGGAAGGCAGCAGGCACGCAAATTACCCACTCTCAGAACGAGGAGGTAGTGACGAAAAATAACAATACGGGACTATTAATAGGCCCCGTAATTGGAATGAGTACAATATAAATCCTTTAACGAGGATCTATTGGAGGGCAAGTCTGGTGCCAGCAGCCGCGGTAATTCCAGCTCCAATAGCGTATATTAAAGTTGCTGCGTTTAAAAAGCTCGTAGTTGTATCTCAGTTCATGTCAATTGGTCAATCACTTAATAGTGATTACTTTTTGACTGAACATTAAACCGATTTGTTTTCTGATGCTCTTTACCGGGTGTTATTAACGNATCGGGATCTTTACTTTGAAAAAATTAGAGTGCTCAAAGCAGGCANNTATCGCCTAANNNNNNNNNNNNNNNNNNNNNNNNNNNNNNNNNNNNNNNNNNNNNNNNNNNNNNNNNNNNNNNNNNNNNNNNNNNNNNNNNNNNNNNNNNNNNNNNNNNNNNNNNNNNNNNNNNTGAAATTCTTNGGACCGTCGCAAGACGAACTACCGCGAAAGCATTTGNCCAAGAATGTTTTCATTAATCAAGAACGAAAGTTAGAGGTTCGAAGGCGATCAGATACCGCCCTAGTTCTAACCATAAACGATGCCAACCAGCGATCAGTCTGAGTACTTTTATTGACTCGTCTGGAAGCTTCCGGGAAACCAAAGTTTTTGGGTTCCGGGGGAAGTATGGTTGCAAAGCTGAAACTTAAAGGAATTGACGGAAGGGCACCACCAGGAGTGGAGCCTGCGGCTTAATTTGACTCAACACGGGAAAACTCACCCGGCCCGGACACTGAAAGGATAGACAGATTAAGAGCTCTTTCTTGATTCAGTGGGTGGTGGTGCATGGTCGTTCTTAGTTGGTGGAGTAGTTTGTCTGGTTAATTCCGATAACGAACGAGATTTTAACCTATTAAATAGAATTTAATCTCTTAATTGCGATTAAATTTCTTCTTAGAGGAACAGGCGGCGTTTCAGCCGCACGAGAAAGAGCAATAACAGGTCTGTGATGCCCTTAGATGTCCGGGGCTGCACGCGCGCTACAATGAAGGCGACAGCATGCAACANTAAACCCTCTCTGAGAAGAGCGGGTAACCATATGAAAATTCTTCGTAATAGGGACTGGGCATTGTAATTATTGCCCATGAACGAGGAATTCCCAGTAAGCGTGAGTCAAAAACTTGCGTTGATTACGTCCCTGCCCTTTGTACACACCGCCCGTCGCTACTACCGATTGAATG
>GU377177
ATTAAGCCATGCATGTGCAAGTACATACCTTATTAAGGTGAAACCGCGAAAAGCTCATTAAATCAGNTTACGGTTCATTGGNATATTANATTTTTTACATNGGATAACTGTGGTAAATCTAGAGCTAATACGTGCACAAAAGCTTTGACCNNTTTTAGGANAAAAGCGCATTTATTAGACCATAACCAATGGTCNNNNNNNNNCTNNNTGGGACCTNNCAAACTTGGTGACTCTGAATAACTGAGCTAATCGCATGGCCTATGCGCCGGCGATATATCCTTAAAGCGTCTGCCTTATCAACTGTAGATGGTAGCTTATGTGCCTACCATGGTTGTAACAGGTGACGGGGAATCAGGGTTCGATTCCGGAGAGGGAGCCTGAGAAACGGCTACCACATCCAAGGAAGGCAGCAGGCACGCAAATTACCCACTCTCAGAACGAGGAGGTAGTGACGAAAAATAACAATACGGGATTATTAATAAGCCCCGTAATTGGAATGAGTACAATATAAATCCTTTAATGAGGATCTATTGGAGGGCAAGTCTGGTGCCAGCAGCCGCGGTAATTCCAGCTCCAATAGCGTATATTAAAGTTGCTGCGTTTAAAAAGCTCGTAGTTGTATCTCAGTTCATGTCAATTGGTCAATCACTTAATAGTGATTACTTTTTGACTGAACATTAAACCGATTTGTTTTCTGATGCTCTTTACCGGGTGTTATTAACGNATCGGGATCTTTACTTTGAAAAAATTAGAGTGCTCAAAGCAGGCANNTTTCGCCTAAATATTCTTGCATGGAATAATGGAATAAGATCTAGGTTCTATTCGGTTGGTCTTTTGAACCTCAGTTAATGATTAAAAGGGACAGACGGGGGCATTAGTATTGCGGCGCTAGAGGTGAAATTCTTNGGACCGTCGCAAGACGAACTACTGCGAAAGCATTTGNCCAAGAATGTTTTCATTAATCAAGAACGAAAGTTAGAGGTTCGAAGGCGATCAGATACCGCCCTAGTTCTAACCATAAACGATGCCAACCAGCGATCAGTCTGAGTACTTTTATTGACTCGTCTGGAAGCTTCCGGGAAACCAAAGTTTTTGGGTTCCGGGGGAAGTATGGTTGCAAAGCTGAAACTTAAAGGAATTGACGGAAGGGCACCACCAGGAGTGGAGCCTGCGGCTTAATTTGACTCAACACGGGAAAACTCACCCGGCCCGGACACTGAAAGGATAGACAGATTAAGAGCTCTTTCTTGATTCAGTGGGTGGTGGTGCATGGTCGTTCTTAGTTGGTGGAGTAGTTTGTCTGGTTAATTCCGATAACGAACGAGATTTTAACCTATTAAATAGAATTTAATCTCTTAATTGCGATTAAATTTCTTCTTAGAGGAACAGGCGGCGTTTCAGCCGCACGAGAAAGAGCAATAACAGGTCTGTGATGCCCTTAGATGTCCGGGGCTGCACGCGCGCTACAATGAAGGCGACAGCATGCAACANTAAACCCTCTCTGAGAAGAGCGGGTAACCATATGAAAATTCTTCGTAATAGGGACTGGGCATTGTAATTATTGCCCATGAACGAGGAATTCCCAGTAAGCGTGAGTCAAAAACTTGCGTTGATTACGTCCCTGCCCTTTGTACACACCGCCCGTCGCTACTACCGATTGAATG
>JN885463
ATTAAGCCATGCATGTGCAAGTACATACCTTATTAAGGTGAAACCGCGAAAAGCTCATTAAATCAGNTTACGGTTCATTGGNATATTANATTTTTTACATNGGATAACTGTGGTAAATCTAGAGCTAATACGTGCACAAAAGCTTTGACCNNTTTTAGGANAAAAGCGCATTTATTAGACCAAGACCAATGGTCNNNNNNNNNCTNNNTGTGACCTNNCAAACTTGGTGACTCTGAATAACTGAGCTAATCGCATGGCCTATGCGCCGGCGATATATCCTTAAAGCGTCTGCCTTATCAACTGTAGATGGTAGGTTATGTGCCTACCATGGTTGTAACAGGTGACGGGGAATCAGGGTTCGATTCCGGAGAGGGAGCCTGAGAAACGGCTACCACATCCAAGGAAGGCAGCAGGCACGCAAATTACCCACTCTCAGAACGAGGAGGTAGTGACGAAAAATAACAATACGGGACTATTAATAGGCCCCGTAATTGGAATGAGTACAATATAAATCCTTTAACGAGGATCTATTGGAGGGCAAGTCTGGTGCCAGCAGCCGCGGTAATTCCAGCTCCAATAGCGTATATTAAAGTTGCTGCGTTTAAAAAGCTCGTAGTTGTATCTCAGTTCATGTCAATTGGTCAATCACTTAATAGTGATTACTTTTTGACTGAACATTAAACCGATTTGTCTTCTGATGCTCTTTACCGGGTGTTATTAACGNATCGGGATCTTTACTTTGNAAAAATTAGAGTGCTCAAAGCANGCANNTTTCGCCTAAATATTCTTGCATGGAAAATGGANNNAAAATCTAGGTTCTANTCTGTTGGTCTTTGAACCCNNNAGTTATGATTAAAGGACAGAGNCGGGGGCATTAGTATTGCGGCGCTAGAGGTGAAATTCTTNGGACCGTCGCAAGACGAACTACCGCGAAAGCATTTGNCCAAGAATGTTTTCATTAATCAAGAACGAAAGTTAGAGGTTCGAAGGCGATCAGATACCGCCCTAGTTCTAACCATAAACGATGCCAACCAGCGATCAGTCTGAGTACTTTTATTGACTCGTCTGGAAGCTTCCGGGAAACCAAAGTTTTTGGGTTCCGGGGGAAGTATGGTTGCAAAGCTGAAACTTAAAGGAATTGACGGAAGGGCACCACCAGGAGTGGAGCCTGCGGCTTAATTTGACTCAACACGGGAAAACTCACCCGGCCCGGACACTGAAAGGATAGACAGATTAAGAGCTCTTTCTTGATTCAGTGGGTGGTGGTGCATGGTCGTTCTTAGTTGGTGGAGTAGTTTGTCTGGTTAATTCCGATAACGAACGAGATTTTAACCTATTAAATAGAATTTAATCTCTTAATTGCGATTAAATTTCTTCTTAGAGGAACAGGCGGCGTTTCAGCCGCACGAGAAAGAGCAATAACAGGTCTGTGATGCCCTTAGATGTCCGGGGCTGCACGCGCGCTACAATGAAGGCGACAGCATGCAACANTAAACCCTCTCTGAGAAGAGCGGGTAACCATATGAAAATTCTTCGTAATAGGGACTGGGCATTGTAATTATTGCCCATGAACGAGGAATTCCCAGTAAGCGTGAGTCAAAAACTTGCGTTGATTACGTCCCTGCCCTTTGTACACACCGCCCGTCGCTACTACCGATTGAATG
>JN885464
ATTAAGCCATGCATGTGCAAGTACATACCTTATTAAGGTGAAACCGCGAAAAGCTCATTAAATCAGNTTACGGTTCATTGGNATATTANATTTTTTACATNGGATAACTGTGGTAAATCTAGAGCTAATACGTGCACAAAAGCTTTGACCNNTTTTAGGANAAAAGCGCATTTATTAGACCATAACCAATGGTCNNNNNNNNNCTNNNTGGGACCTNNCAAACTTGGTGACTCTGAATAACTGAGCTAATCGCATGGCCTATGCGCCGGCGATATATCCTTAAAGCGTCTGCCTTATCAACTGTAGATGGTAGCTTATGTGCCTACCATGGTTGTAACAGGTGACGGGGAATCAGGGTTCGATTCCGGAGAGGGAGCCTGAGAAACGGCTACCACATCCAAGGAAGGCAGCAGGCACGCAAATTACCCACTCTCAGAACGAGGAGGTAGTGACGAAAAATAACAATACGGGATTATTAATAAGCCCCGTAATTGGAATGAGTACAATATAAATCCTTTAATGAGGATCTATTGGAGGGCAAGTCTGGTGCCAGCAGCCGCGGTAATTCCAGCTCCAATAGCGTATATTAAAGTTGCTGCGTTTAAAAAGCTCGTAGTTGTATCTCAGTTCATGTCAATTGGTCAATCACTTAATAGTGATTACTTTTTGACTGAACATTAAACCGATTTGTTTTCTGATGCTCTTTACCGGGTGTTATTAACGNATCGGGATCTTTACTTTGNAAAAATTAGAGTGCTCAAAGCANGCANNTTTCGCCTAAATATTCTTGCATGGAATAATGGAATAGANNTCTAGTTCTATTCGGTTGGTCTTTTGAACTCNNAGTTATGATTAAAANGGACAAGAGGGGGCATTAGTATTGCGGCGCTAGAGGTGAAATTCTTNGGACCGTCGCAAGACGAACTACCGCGAAAGCATTTGNCCAAGAATGTTTTCATTAATCAAGAACGAAAGTTAGAGGTTCGAAGGCGATCAGATACCGCCCTAGTTCTAACCATAAACGATGCCAACCAGCGATCAGTCTGAGTACTTTTATTGACTCGTCTGGAAGCTTCCGGGAAACCAAAGTTTTTGGGTTCCGGGGGAAGTATGGTTGCAAAGCTGAAACTTAAAGGAATTGACGGAAGGGCACCACCAGGAGTGGAGCCTGCGGCTTAATTTGACTCAACACGGGAAAACTCACCCGGCCCGGACACTGAAAGGATAGACAGATTAAGAGCTCTTTCTTGATTCAGTGGGTGGTGGTGCATGGTCGTTCTTAGTTGGTGGAGTAGTTTGTCTGGTTAATTCCGATAACGAACGAGATTTTAACCTATTAAATAGAATTTAATCTCTTAATTGCGATTAAATTTCTTCTTAGAGGAACAGGCGGCGTTTCAGCCGCACGAGAAAGAGCAATAACAGGTCTGTGATGCCCTTAGATGTCCGGGGCTGCACGCGCGCTACAATGAAGGCGACAGCATGCAACANTAAACCCTCTCTGAGAAGAGCGGGTAACCATATGAAAATCCTTCGTAATAGGGACTGGGCATTGTAATTATTGCCCATGAACGAGGAATTCCCAGTAAGCGTGAGTCAAAAACTTGCGTTGATTACGTCCCTGCCCTTTGTACACACCGCCCGTCGCTACTACCGATTGAATG
>HQ727998
ATTAAGCCATGCATGTGCAAGTACATACCTAATTAAGGTGAAACCGCGAAAAGCTCATTAAATCAGNTTACGGTTCATTGGNATATTGTTTTTTTTACATNGGATAACTGTGGTAAATCTAGAGCTAATACATGCACAAAAGCTTTAACCTGTTTGAGGANAAAAGCGCATTTATTAGACCAAGACCAATGGTCNNNNNNNNNCTNNNTGTGACCTNCAACCCTTGGTGACTCTGAATAACTGAGCTAATCGCATGGCCTATGCGCCGGCGATATATCCTTCAAGCGTCTGCCTTATCAACTGTAGATGGTAGGTTATGTGCCTACCATGGTTGTAACAGGTGACGGGGAATCAGGGTTCGATTCCGGAGAGGGAGCCTGAGAAACGGCTACCACATCCAAGGAAGGCAGCAGGCACGCAAATTACCCACTCTCAGAACGAGGAGGTAGTGACGAAAAATAACAATACGGGACTATTAATAGGCCCCGTAATTGGAATGAGTACAATATAAATCCTTTAACGAGGATCTATTGGAGGGCAAGTCTGGTGCCAGCAGCCGCGGTAATTCCAGCTCCAATAGCGTATATTAAAGTTGCTGCGTTTAAAAAGCTCGTAGTTGTATCTCAGTTCATGTCAAAAGGTCAAGCACTTATTAGTGATTACTTTTTGACTGAACATTAAACCGATTTGTTTACTGATGCTCTTTACCGAGTGTTATTAAGAAATCGGAATATTTACTTTGAAAAAATTAGAGTGCTCAAAGCAGGCATTTTTCGCCTAAATATTCTTGCATGGAATAATGGAATAAGATCTAGGTTCTATTCTGTTGGTCTTTTGAACCTCAGTTAATGATTAAAAGGGACAGACGGGGGCATTAGTATTGCGGCGCTAGAGGTGAAATTCTTGGGACCGTCGCAAGACGAACTACTGCGAAAGCATTTGNCCAAGAATGTTTTCATTAATCAAGAACGAAAGTTAGAGGTTCGAAGGCGATCAGATACCGCCCTAGTTCTAACCATAAACGATGCCAACCAGCGATCAGTCTGAGTACTTTTATTGACTCGTCTGGAAGCTTCCGGGAAACCAAAGTTTTTGGGTTCCGGGGGAAGTATGGTTGCAAAGCTGAAACTTAAAGGAATTGACGGAAGGGCACCACCAGGAGTGGAGCCTGCGGCTTAATTTGACTCAACACGGGAAAACTCACCCGGCCCGGACACTGAAAGGATAGACAGATTAAGAGCTCTTTCTTGATTCAGTGGGTGGTGGTGCATGGTCGTTCTTAGTTGGTGGAGTAGTTTGTCTGGTTAATTCCGATAACGAACGAGATTTTAACCTATTAAATAGAATTTAATCTCTTAATTGCGATTAAATTTCTTCTTAGAGGAACAGGCGGCGTTTCAGCCGCACGAGAAAGAGCAATAACAGGTCTGTGATGCCCTTAGATGTCCGGGGCTGCACGCGCGCTACAATGAAGGCGACAGCATGCAATATTCAACCCTCTCTGAGAAGAGCGGGTAACCATATGAAAATTCTTCGTAATAGGGACTGGGCATTGTAATTATTGCCCATGAACGAGGAATTCCCAGTAAGCGTGAGTCAAAAACTTGCGTTGATTACGTCCCTGCCCTTTGTACACACCGCCCGTCGCTACTACCGATTGAATG
>JN885468
ATTAAGCCATGCATGTGCAAGTACATACCTAATTAAGGTGAAACCGCGAAAAGCTCATTAAATCAGNTTACGGTTCATTGGNATATTGTTTTTTTTACATNGGATAACTGTGGTAAATCTAGAGCTAATACATGCACAAAAGCTTTAACCNNTTTGAGGANAAAAGCGCATTTATTAGACCAAGACCAATGGTCNNNNNNNNNCTNNNTGTGACCTNCAAAAGTTGGTGACTCTGAATAACTGAGCTAATCGCATGGCCTATGCGCCGGCGATATATCCTTCAAGCGTCTGCCTTATCAACTGTAGATGGTAGGTTATGTGCCTACCATGGTTGTAACAGGTGACGGGGAATCAGGGTTCGATTCCGGAGAGGGAGCCTGAGAAACGGCTACCACATCCAAGGAAGGCAGCAGGCACGCAAATTACCCACTCTCAGAACGAGGAGGTAGTGACGAAAAATAACAATACGGGACTATTAATAGGCCCCGTAATTGGAATGAGTACAATATAAATCCTTTAACGAGGATCTATTGGAGGGCAAGTCTGGTGCCAGCAGCCGCGGTAATTCCAGCTCCAATAGCGTATATTAAAGTTGCTGCGTTTAAAAAGCTCGTAGTTGTATCTCAGTTCATGTCATTGGGTCAAGCACTTATTAGTGATTACTTAATGACTGAACATTAAACCGATTTGTTTACTGATGCTCTTTACCGAGTGTTATTAAGAAATCGGAATATTTACTTTGAAAAAATTAGAGTGCTCAAAGCAGGCANNTTTCGCCTAAATAATCTCGCATGGAATAATGGAATAAGATCTAGGTTCTATTCTGTTGGTCTTTTGAACCTCAGTTAATGATTAAAAGGGACAGACGGGGGCATTAGTATTGCGGCGCTAGAGGTGAAATTCTTNGGACCGTCGCAAGACGAACTACCGCGAAAGCATTTGNCCAAGAATGTTTTCATTAATCAAGAACGAAAGTTAGAGGTTCGAAGGCGATCAGATACCGCCCTAGTTCTAACCATAAACGATGCCAACCAGCGATCAGTCTGAGTACTTTTATTGACTCGTCTGGAAGCTTCCGGGAAACCAAAGTTTTTGGGTTCCGGGGGAAGTATGGTTGCAAAGCTGAAACTTAAAGGAATTGACGGAGGGGCACCACCAGGAGTGGAGCCTGCGGCTTAATTTGACTCAACACGGGAAAACTCACCCGGCCCGGACACTGAAAGGATAGACAGATTAAGAGCTCTTTCTTGATTCAGTGGGTGGTGGTGCATGGTCGTTCTTAGTTGGTGGAGTAGTTTGTCTGGTTAATTCCGATAACGAACGAGATTTTAACCTATTAAATAGAATTTAATCTCTTAATTGCGATTAAATTTCTTCTTAGAGGAACAGGCGGCGTTTCAGCCGCACGAGAAAGAGCAATAACAGGTCTGTGATGCCCTTAGATGTCCGGGGCTGCACGCGCGCTACAATGAAGGCGACAGCATGCAATATTCAACCCTCTCTGAGAAGAGCGGGTAACCATATGAAAATTCTTCGTAATAGGGACTGGGCATTGTAATTATTGCCCATGAACGAGGAATTCCCAGTAAGCGTGAGTCAAAAACTTGCGTTGATTACGTCCCTGCCCTTTGTACACACCGCCCGTCGCTACTACCGATTGAATG
>KC010484
NNNNNNNNNNNNNNNNNNNNNNNNNNNNNNNNNNNNNNNNNNNNNNNNNNNAGCTCATTAAATCAGATTACGGTTCATTGGTATATTGTTTTTTTTACATGGGATAACTGTGGTAAATCTAGAGCTAATACATGCACAAAAGCTTTAACCTGTTTGAGGANAAAAGCGCATTTATTAGACCAAGACCAATGGTCNNNNNNNNNCTNNNTGTGACCTNCAACCCTTGGTGACTCTGAATAACTGAGCTAATCGCATGGCCTATGCGCCGGCGATATATCCTTCAAGCGTCTGCCTTATCAACTGTAGATGGTAGGTTATGTGCCTACCATGGTTGTAACAGGTGACGGGGAATCAGGGTTCGATTCCGGAGAGGGAGCCTGAGAAACGGCTACCACATCCAAGGAAGGCAGCAGGCACGCAAATTACCCACTCTCAGAACGAGGAGGTAGTGACGAAAAATAACAATACGGGACTATTAATAGGCCCCGTAATTGGAATGAGTACAATATAAATCCTTTAACGAGGATCTATTGGAGGGCAAGTCTGGTGCCAGCAGCCGCGGTAATTCCAGCTCCAATAGCGTATATTAAAGTTGCTGCGTTTAAAAAGCTCGTAGTTGTATCTCAGTTCATGTCAAAAGGTCAAGCACTTATTAGTGATTACTTTTTGACTGAACATTAAACCGATTTGTTTACTGATGCTCTTTACCGAGTGTTATTAAGAAATCGGAATATTTACTTTGAAAAAATTAGAGTGCTCAAAGCAGGCATTTTTCGCCTAAATATTCTTGCATGGAATAATGGAATAAGATCTAGGTTCTATTCTGTTGGTCTTTTGAACCTCAGTTAATGATTAAAAGGGACAGACGGGGGCATTCGTATTGCGGCGCTAGAGGTGAAATTCTTNGGACCGTCGCAAGACGAACTACCGCGAAAGCATTTGNCCAAGAATGTTTTCATTAATCAAGAACGAAAGTTAGAGGTTCGAAGGCGATCAGATACCGCCCTAGTTCTAACCATAAACGATGCCAACCAGCGATCAGTCTGAGTACTTTTATTGACTCGTCTGGAAGCTTCCGGGAAACCAAAGTTTTTGGNNNNNNNNNNNNNNNNNNNNNNNNNNNNNNNNNNNNNNNNNNNNNNNNNNNNNNNNNNNNNNNNNNNNNNNNNNNNNNNNNNNNNNNNNNNNNNNNNNNNNNNNNNNNNNNNNNNNNNNNNNNNNNNNNNNNNNNNNNNNNNNNNNNNNNNNNNNNNNNNNNNNNNNNNNNNNNNNNNNNNNNNNNNNNNNNNNNNNNNNNNNNNNNNNNNNNNNNNNNNNNNNNNNNNNNNNNNNNNNNNNNNNNNNNNNNNNNNNNNNNNNNNNNNNNNNNNNNNNNNNNNNNNNNNNNNNNNNNNNNNNNNNNNNNNNNNNNNNNNNNNNNNNNNNNNNNNNNNNNNNNNNNNNNNNNNNNNNNNNNNNNNNNNNNNNNNNNNNNNNNNNNNNNNNNNNNNNNNNNNNNNNNNNNNNNNNNNNNNNNNNNNNNNNNNNNNNNNNNNNNNNNNNNNNNNNNNNNNNNNNNNNNNNNNNNNNNNNNNNNNNNNNNNNNNNNNNNNNNNNNNNNNNNNNNNNNNNNNNNNNNNNNNNNNNNNNNNNNNNNNNNNNNNNNNNNNNNNNNNNNNNNNNNN
>KC010485
NNNNNNNNNNNNNNNNNNNNNNNNNNNNNNNNNNNNNNNNNNNNNNNNNNNNGCTCATTAAATCAGATTACGGTTCATTGGTATATTGTTTTTTTTACATGGGATAACTGTGGTAAATCTAGAGCTAATACATGCACAAAAGCTTTAACCTGTTTGAGGANAAAAGCGCATTTATTAGACCAAGACCAATGGTCNNNNNNNNNCTNNNTGTGACCTNCAACCCTTGGTGACTCTGAATAACTGAGCTAATCGCATGGCCTATGCGCCGGCGATATATCCTTCAAGCGTCTGCCTTATCAACTGTAGATGGTAGGTTATGTGCCTACCATGGTTGTAACAGGTGACGGGGAATCAGGGTTCGATTCCGGAGAGGGAGCCTGAGAAACGGCTACCACATCCAAGGAAGGCAGCAGGCACGCAAATTACCCACTCTCAGAACGAGGAGGTAGTGACGAAAAATAACAATACGGGACTATTAATAGGCCCCGTAATTGGAATGAGTACAATATAAATCCTTTAACGAGGATCTATTGGAGGGCAAGTCTGGTGCCAGCAGCCGCGGTAATTCCAGCTCCAATAGCGTATATTAAAGTTGCTGCGTTTAAAAAGCTCGTAGTTGTATCTCAGTTCATGTCAAAAGGTCAAGCACTTATTAGTGATTACTTTTTGACTGAACATTAAACCGATTTGTTTACTGATGCTCTTTACCGAGTGTTATTAAGAAATCGGAATATTTACTTTGAAAAAATTAGAGTGCTCAAAGCAGGCATTTTTCGCCTAAATATTCTTGCATGGAATAATGGAATAAGATCTAGGTTCTATTCTGTTGGTCTTTTGAACCTCAGTTAATGATTAAAAGGGACAGACGGGGGCATTCGTATTGCGGCGCTAGAGGTGAAATTCTTNGGACCGTCGCAAGACGAACTACCGCGAAAGCATTTGNCCAAGAATGTTTTCATTAATCAAGAACGAAAGTTAGAGGTTCGAAGGCGATCAGATACCGCCCTAGTTCTAACCATAAACGATGCCAACCAGCGATCAGTCTGAGTACTTTTATTGACTCGTCTGGAAGCTTCCGGGAAACCAAAGTTTTTGGNNNNNNNNNNNNNNNNNNNNNNNNNNNNNNNNNNNNNNNNNNNNNNNNNNNNNNNNNNNNNNNNNNNNNNNNNNNNNNNNNNNNNNNNNNNNNNNNNNNNNNNNNNNNNNNNNNNNNNNNNNNNNNNNNNNNNNNNNNNNNNNNNNNNNNNNNNNNNNNNNNNNNNNNNNNNNNNNNNNNNNNNNNNNNNNNNNNNNNNNNNNNNNNNNNNNNNNNNNNNNNNNNNNNNNNNNNNNNNNNNNNNNNNNNNNNNNNNNNNNNNNNNNNNNNNNNNNNNNNNNNNNNNNNNNNNNNNNNNNNNNNNNNNNNNNNNNNNNNNNNNNNNNNNNNNNNNNNNNNNNNNNNNNNNNNNNNNNNNNNNNNNNNNNNNNNNNNNNNNNNNNNNNNNNNNNNNNNNNNNNNNNNNNNNNNNNNNNNNNNNNNNNNNNNNNNNNNNNNNNNNNNNNNNNNNNNNNNNNNNNNNNNNNNNNNNNNNNNNNNNNNNNNNNNNNNNNNNNNNNNNNNNNNNNNNNNNNNNNNNNNNNNNNNNNNNNNNNNNNNNNNNNNNNNNNNNNNNNNNNNNNNNNNN
>JN885469
ATTAAGCCATGCATGTGTAAGTACATACCTTATAAAGGTGAAACCGCGAAAGGCTCATTAAATCAGNTTACGGTTCATCGGNATATTANTTTTTTTACATNGGATAACTGTGGTAAATCTAGAGCTAATACATGCACAAAAGCTCTAACCNNTTTAAGGANAAGGGCGCATTTATTAGACCAAGACCAATGGTTATAATTTATATNNNTATAACTTNAAAAAGTTGGTGACTCTGAATAACTGAGCTAATCGTATGGCCTATGTGCCGACGATATATCCTTCAAGCGTCTGCCTTATCAACTGTAGATGGTAGGTTATGTGCCTACCATGGTTGTAACAGGTGACGGGGAATCAGGGTTCGATTCCGGAGAGGGAGCCTGAGAAACGGCTACCACATCCAAGGAAGGCAGCAGGCACGCAAATTACCCACTCTCAGAACGAGGAGGTAGTGACGAAAAATAACAATACGGGACTATTAATAGGCCCCGTAATTGGAATGAGTACAATATAAATCCTTTAACGAGGATCTATTGGAGGGCAAGTCTGGTGCCAGCAGCCGCGGTAATTCCAGCTCCAGTAGCGTATATTAAGGTTGCTGCGTTTAAAAAGCTCGTAGTTGTATCTCAGTTCATGTTATTGGGTCAACCACTAAATAGTGATTACTTAATGACTGAACATTGAACCGATTTGTTTTTTAATGCTCTTTACCGAGTGTTTTTAACGNATCGGGCTGTTTACTTTGAAAAAATTAGAGTGCTCAAAGCAGGCANNTATCGCCTAAATAATCTCGCATGGAATAATGGAATATGAACTAGGTTCTATTCTGTTGGTCTTTTGAACCTAAGTTAATGATTAAAAGGGACAGACGGGGGCATTAGTATTGCGGCGCTAGAGGTGAAATTCTTNGGACCGTCGCAAGACGAACTACCGCGAAAGCATTTGNCCAAGAATGTTTTCATTAATCAAGAACGAAAGTTAGAGGTTCGAAGGCGATCAGATACCGCCCTAGTTCTAACCATAAACGATGCCAACCAGCGATCAGTCTGAGTACTTTTATTGACTCGTCTGGAAGCTTCCGGGAAACCAAAGTTTTTGGGTTCCGGGGGAAGTATGGTTGCAAAGCTGAAACTTAAAGGAATTGACGGAGGGGCACCACCAGGAGTGGAGCCTGCGGCTTAATTTGACTCAACACGGGAAAACTCACCCGGCCCGGACACTGAAAGGATAGACAGATTAAGAGCTCTTTCTTGATTCAGTGGGTGGTGGTGCATGGTCGTTCTTAGTTGGTGGAGTAGTTTGTCTGGTTAATTCCGATAACGAACGAGATTTTAACCTATTAAATAGAATTTAATCTCTTAATTGCGATTAAATTTCTTCTTAGAGGAACAGGCGGCGTTTCAGCCGCACGAGAAAGAGCAATAACAGGTCTGTGATGCCCTTAGATGTCCGGGGCTGCACGCGCGCTACAATGAAGGCGACAGCATGCAATATTCAACCCTCTCTGAGAAGAGCGGGTAACCATATGAAAATTCTTCGTAATAGGGACTGGGCATTGTAATTATTGCCCATGAACGAGGAATTCCCAGTAAGCGTGAGTCAAAAACTTGCGTTGATTACGTCCCTGCCCTTTGTACACACCGCCCGTCGCTACTACCGATTGAATG
>HQ718592
ATTAAGCCATGCATGTGCAAGTACATACCTTATTAAGGTGAAACCGCGAAAGGCTCATTAAATCAGNTTACGGTTCATTGGNATATTANTTTTTTTACATNGGATAACTGTGGTAAATCTAGAGCTAATACATGCACAAAAGCTCTAACCNNTTTAAGGANAAGGGCGCATTTGTTAGACCAAGACCAATGGTTATAATTTATATNNNTATAACTTNAAAAAGTTGGTGACTCTGAATAACTGAGCTAATCGTATGGCCTATGTGCCGACGATATATCCTTCAAGCGTCTGCCTTATCAACTGTAGATGGTAGGTTATGTGCCTACCATGGTTGTAACAGGTGACGGGGAATCAGGGTTCGATTCCGGAGAGGGAGCCTGAGAAACGGCTACCACATCCAAGGAAGGCAGCAGGCACGCAAATTACCCACTCTCAGAACGAGGAGGTAGTGACGAAAAATAACAATACGGGACTATTAATAGGCCCCGTAACTGGAATGAGTACAATATAAATCCTTTAACGAGGATCTATTGGAGGGCAAGTCTGGTGCCAGCAGCCGCGGTAATTCCAGCTCCAGTAGCGTATATTAAAGTTGCTGCGTTTAAAAAGCTCGCAGTTGTATCTCAGTTCATGTTATTGGGTCAACCACTAAATAGTGATTACTTAATGACTGAACATTGAACCGATTTGTTTTTTAGTGCTCTTTACCGAGTGTTTTTAACGNATCGGGCTGTTTACTTTGAAAAAATTAGAGTGCTCAAAGCAGGCANNTATCGCCTAAATAATCTTGCATGGAATAATGGAATATGAACTAGGTTCTATTCTGTTGGTCTTTTGAACCTAAGTTAATGATTAAAAGGGACAGACGGGGGCATTAGTATTGCGGCGCTAGAGGTGAAATTCCTNGGACCGTCGCAAGACGAACTACTGCGAAAGCATTTGNCCAAGAATGTTTTCATTAATCAAGAACGAAAGTTAGAGGTTCGAAGGCGATCAGATACCGCCCTAGTTCTAACCATAAACGATGCCAACCAGCGATCAGTCTGAGTACTTTTATTGACTCGTCTGGAAGCTTCCGGGAAACCAAAGTTTTTGGGTTCCGGGGGAAGTATGGTTGCAAAGCTGAAACTTAAAGGAATTGACGGAAGGGCACCACCAGGAGTGGAGCCTGCGGCTTAATTTGACTCAACACGGGAAAACTCACCCGGCCCGGACACTGAAAGGATAGACAGATTAAGAGCTCTTTCTTGATTCAGTGGGTGGTGGTGCATGGTCGTTCTTAGTTGGTGGAGTAGTTTGTCTGGTTAATTCCGATAACGAACGAGATTTTAACCTATTAAATAGAATTTAATCTCTTAATTGCGATTAAATTTCTTCTTAGAGGAACAGGCGGCGTTTCAGCCGCACGAGAAAGAGCAATAACAGGTCTGTGATGCCCTTAGATGTCCGGGGCTGCACGCGCGCTACAATGAAGGCGACAGCATGCAATATTCAACCCTCTCTGAGAAGAGCGGGTAGCCATATGAAAATTCTTCGTAATAGGGACTGGGCATTGTAATTATTGCCCATGAACGAGGAATTCCCAGTAAGCGTGAGTCAAAAACTTGCGTTGATTACGTCCCTGCCCTTTGTACACACCGCCCGTCGCTACTACCGATTGAATG
>GU377178
ATTAAGCCATGCATGTGCAAGTACATACCTTATTAAGGTGAAACCGCGAAAGGCTCATTAAATCAGNTTACGGTTCATTGGNATATTANTTTTTTTACATNGGATAACTGTGGTAAATCTAGAGCTAATACATGCACAAAAGCTCTAACCNNTTTAAGGANAAGGGCGCATTTGTTAGACCAAGACCAATGGTTATAATTTATATNNNTATAACTTNAAAAAGTTGGTGACTCTGAATAACTGAGCTAATCGTATGGCCTATGTGCCGACGATATATCCTTCAAGCGTCTGCCTTATCAACTGTAGATGGTAGGTTATGTGCCTACCATGGTTGTAACAGGTGACGGGGAATCAGGGTTCGATTCCGGAGAGGGAGCCTGAGAAACGGCTACCACATCCAAGGAAGGCAGCAGGCACGCAAATTACCCACTCTCAGAACGAGGAGGTAGTGACGAAAAATAACAATACGGGACTATTAATAGGCCCCGTAACTGGAATGAGTACAATATAAATCCTTTAACGAGGATCTATTGGAGGGCAAGTCTGGTGCCAGCAGCCGCGGTAATTCCAGCTCCAGTAGCGTATATTAAAGTTGCTGCGTTTAAAAAGCTCGCAGTTGTATCTCAGTTCATGTTATTGGGTCAACCACTAAATAGTGATTACTTAATGACTGAACATTGAACCGATTTGTTTTTTAGTGCTCTTTACCGAGTGTTTTTAACGNATCGGGCTGTTTACTTTGAAAAAATTAGAGTGCTCAAAGCAGGCANNTATCGCCTAAATAATCTTGCATGGAATAATGGAATATGAACTAGGTTCTATTCTGTTGGTCTTTTGAACCTAAGTTAATGATTAAAAGGGACAGACGGGGGCATTAGTATTGCGGCGCTAGAGGTGAAATTCCTNGGACCGTCGCAAGACGAACTACTGCGAAAGCATTTGNCCAAGAATGTTTTCATTAATCAAGAACGAAAGTTAGAGGTTCGAAGGCGATCAGATACCGCCCTAGTTCTAACCATAAACGATGCCAACCAGCGATCAGTCTGAGTACTTTTATTGACTCGTCTGGAAGCTTCCGGGAAACCAAAGTTTTTGGGTTCCGGGGGAAGTATGGTTGCAAAGCTGAAACTTAAAGGAATTGACGGAAGGGCACCACCAGGAGTGGAGCCTGCGGCTTAATTTGACTCAACACGGGAAAACTCACCCGGCCCGGACACTGAAAGGATAGACAGATTAAGAGCTCTTTCTTGATTCAGTGGGTGGTGGTGCATGGTCGTTCTTAGTTGGTGGAGTAGTTTGTCTGGTTAATTCCGATAACGAACGAGATTTTAACCTATTAAATAGAATTTAATCTCTTAATTGCGATTAAATTTCTTCTTAGAGGAACAGGCGGCGTTTCAGCCGCACGAGAAAGAGCAATAACAGGTCTGTGATGCCCTTAGATGTCCGGGGCTGCACGCGCGCTACAATGAAGGCGACAGCATGCAATATTCAACCCTCTCTGAGAAGAGCGGGTAGCCATATGAAAATTCTTCGTAATAGGGACTGGGCATTGTAATTATTGCCCATGAACGAGGAATTCCCAGTAAGCGTGAGTCAAAAACTTGCGTTGATTACGTCCCTGCCCTTTGTACACACCGCCCGTCGCTACTACCGATTGAATG
>JN885466
ATTAAGCCATGCATGTGCAAGTACATACCTTATTAAGGTGAAACCGCGAAAGGCTCATTAAATCAGNTTACGGTTCATTGGNATATTANNTTTTTTACATNGGATAACTGTGGTAAATCTAGAGCTAATACATGCACAAAAGCTCTAACCNNTTTAAGGANAAGAGCGCATTTGTTAGACCAAGACCAATGGTTATAATTGATATNNNTATAACTTAAAAAAGTTGGTGACTCTGAATAACTGAGCTAATCGTATGGCCTATGTGCCGACGATATATCCTTCAAGCGTCTGCCTTATCAACTGTAGATGGTAGGTTATGTGCCTACCATGGTTGTAACAGGTGACGGGGAATCAGGGTTCGATTCCGGAGAGGGAGCCTGAGAAACGGCTACCACATCCAAGGAAGGCAGCAGGCACGCAAATTACCCACCCTCAGAACGAGGAGGTAGTGACGAAAAATAACAATACGGGACTATTAATAGGCCCCGTAATTGGAATGAGTACAATATAAATCCTTTAACGAGGATCTATTGGAGGGCAAGTCTGGTGCCAGCAGCCGCGGTAATTCCAGCTCCAGTAGCGTATATTAAAGTTGCTGCGTTTAAAAAGCTCGTAGTTGTATCTCAGTTCATGTTATTGGGTCAACCACTAAATAGTGATTACTTAATAACTGAACATTGAACCGATTTGTTTTTTAATGCTCTTTACCGAGTGTTTTTAACGNATCGGGCTGTTTACTTTGAAAAAATTAGAGTGCTCAAAGCAGGCANNTATCGCCTAAATAATCTTGCATGGAATAATGGAATATGAACTAGGTTCTATTCTGTTGGTCTTTTGAACCTAAGTTAATGATTAAAAGGGACAGACGGGGGCATTAGTANTGCGGCGCTAGAGGTGAAATTCTTNGGACCGTCGCAAGACGAACTACCGCGAAAGCATTTGNCCAAGAATGTTTTCATTAATCAAGGACGAAAGTTAGAGGTTCGAAGGCGATCAGATACCGCCCTAGTTCTAACCATAAACGATGCCAACCAGCGATCAGTCTGAGTACTTTTATTGACTCGTCTGGAAGCTTCCGGGAAACCAAAGTTTTTGGGTTCCGGGGGAAGTATGGTTGCAAAGCTGAAACTTAAAGGAATTGACGGAAGGGCACCACCAGGAGTGGAGCCTGCGGCTTAATTTGACTCAACACGGGAAAACTCACCCGGCCCGGACACTGAAAGGATAGACAGATTAAGAGCTCTTTCTTGATTCAGTGGGTGGTGGTGCATGGTCGTTCTTAGTTGGTGGAGTAGTTTGTCTGGTTAATTCCGATAACGAACGAGATTTTAACCTATTAAATAGAATTTAATCTCTTAATTGCGATTAAATTTCTTCTTAGAGGAACAGGCGGCGTTTCAGCCGCACGAGAAAGAGCAATAACAGGTCTGTGATGCCCTTAGATGTCCGGGGCTGCACGCGCGCTACAATGAAGGCGACAGCATGCAACANTAAACCCTCTCTGAGAAGAGCGGGTAACCATATGAAAATTCTTCGTAATAGGGACTGGGCATTGTAATTATTGCCCATGAACGAGGAATTCCCAGTAAGCGTGAGTCAAAAACTTGCGTTGATTACGTCCCTGCCCTTTGTACACACCGCCCGTCGCTACTACCGATTGAATG
>HQ727999
ATTAAGCCATGCATGTGCAAGTATATACCTTATTAAGGTGAAACCGCGAAAGGCTCATTAAATCAGNTTACGGTTCATTGGNATATTANNTTTTTTACATNGGATAACTCTGGTAAATCTAGAGCTAATACATGCACAAAAGCTCTAACCNNTTTAAGGANAAGAGCGCATTTATTAGACCAAGACCAATGGTTATAATTGATATNNNTATAACTTAAAAAAGTTGGTGACTCTGAATAACTGAGCTAATCGTATGGCCTCTGTGCCGACGATATATCCTTCAAGCGTCTGCCTTATCAACTGTAGATGGTAGGTTATGTGCCTACCATGGTTGTAACAGGTGACGGGGAATCAGGGTTCGATTCCGGAGAGGGAGCCTGAGAAACGGCTACCACATCCAAGGAAGGCAGCAGGCACGCAAATTACCCACCCTCAGAACGAGGAGGTAGTGACGAAAAATAACAATACGGGACTATTAATAGGCCCCGTAATTGGAATGAGTACAATATAAATCCTTTAACGAGGATCTATTGGAGGGCAAGTCTGGTGCCAGCAGCCGCGGTAATTCCAGCTCCAGTAGCGTATATTAAAGTTGCTGCGTTTAAAAAGCTCGTAGTTGTATCTCAGTTCATGTTATTGGGTCAAGCACTAAATAGTGATTACTTAATAACTGAACATTGAACCGATTTGTTTTTTAATGCTCTTTACCGAGTGTTTTTAACGNATCGGGATGTTTACTTTGAAAAAATTAGAGTGCTCAAAGCAGGCANNTATCGCCTAAATAATCTTGCATGGAATAATGGAATATGAACTAGGTTCTATTCTGTTGGTCTTTTGAACCTAAGTTAATGATTAAAAGGGACAGACGGGGGCATTAGTATTGCGGCGCTAGAGGTGAAATTCTTNGGACCGTCGCAAGACAAACTACCGCGAAAGCATTTGNCCAAGAATGTTTTCATTAATCAAGAACGAAAGTTAGAGGTTCGAAGGCGATCAGATACCGCCCTAGTTCTAACCATAAACGATGCCAACCAGCGATCAGTCTGAGTACTTTTATTGACTCGTCTGGAAGCTTCCGGGAAACCAAAGTTTTTGGGTTCCGGGGGAAGTATGGTTGCAAAGCTGAAACTTAAAGGAATTGACGGAAGGGCACCACCAGGAGTGGAGCCTGCGGCTTAATTTGACTCAACACGGGAAAACTCACCCGGCCCGGACACTGAAAGGATAGACAGATTAAGAGCTCTTTCTTGATTCAGTGGGTGGTGGTGCATGGTCGTTCTTAGTTGGTGGAGTAGTTTGTCTGGTTAATTCCGATAACGAACGAGATTTTAACCTATTAAATAGAATTTAATCTCTTAATTGCGATTAAATTTCTTCTTAGAGGAACAGGCGGCGTTTCAGCCGCACGAGAAAGAGCAATAACAGGTCTGTGATGCCCTTAGATGTCCGGGGCAGCACGCGCGCTACAATGAAGGCGACAGCATGCAACANTAAACCCTCTCTGAGAAGAGCGGGTAACCATATGAAAATTCTTCGTAATAGGGACTGGGCATTGTAATTATTGCCCATGAACGAGGAATTCCCAGTAAGCGTGAGTCAAAAACTTGCGTTGATTACGTCCCTGCCCTTTGTACACACCGCCCGTCGCTACTACCGATTGAATG
>JN885465
ATTAAGCCATGCATGTGCAAGTACATAC-TTATTAAGGTGAAACCGCGAAAGGCTCATTAAATCAGNTTACGGTTCATTGGNATATTANTTTTTTTACATNGGATAACTCTGGTAAATCTAGAGCTAATACATGCACAAAAGCTCTAACCNNTTTAAGGANAAGGGCGCATTTATTAGACCAAGACCAATGGTTATAATTGATATNNNTATAACTTNAAAAAGTTGGTGACTCTGAATAACTGAGCTAATCGTATGGCCTCTGTGCCGACGATATATCCTTCAAGCGTCTGCCTTATCAACTGTAGATGGTAGGTTATGTGCCTACCATGGTTGTAACAGGTGACGGGGAATCAGGGTTCGATTCCGGAGAGGGAGCCTGAGAAACGGCTACCACATCCAAGGAAGGCAGCAGGCACGCAAATTACCCACCCTCAGAACGAGGAGGTAGTGACGAAAAATAACAATACGGGACTATTAATAGGCCCCGTAATTGGAATGAGTACAATATAAATCCTTTAACGAGGATCTATTGGAGGGCAAGTCTGGTGCCAGCAGCCGCGGTAATTCCAGCTCCAGTAGCGTATATTAAAGTTGCTGCGTTTAAAAAGCTCGTAGTTGTATCTCAGTTCATGTTATTGGGTCAAGCACTAAATAGTGATTACTTAATGACTGAACATTGAACCGATTTGTTTTTTAGTGCTCTTTACCGAGTGTTTTTAACGNATCGGGATGTTTACTTTGAAAAAATTAGAGTGCTCAAAGCAGGCANNTATCGCCTAAATAATCTTGCATGGAATAATGGAATATGAACTAGGTTCTATTCTGTTGGTCTTTTGAACCTAAGTTAATGATTAAAAGGGACAGACGGGGGCATTAGTATTGCGGCGCTAGAGGTGAAATTCTTNGGACCGTCGCAAGACGAACTACCGCGAAAGCATTTGCCCAAGAATGTTTTCATTAATCAAGAACGAAAGTTAGAGGTTCGAAGGCGATCAGATACCGCCCTAGTTCTAACCATAAACGATGCCAACCAGCGATCAGTCTGAGTACTTTTATTGACTCGTCTGGAAGCTTCCGGGAAACCAAAGTTTTTGGGTTCCGGGGGAAGTATGGTTGCAAAGCTGAAACTTAAAGGAATTGACGGAAGGGCACCACCAGGAGTGGAGCCTGCGGCTTAATTTGACTCAACACGGGAAAACTCACCCGGCCCGGACACTGAAAGGATAGACAGATTAAGAGCTCTTTCTTGATTCAGTGGGTGGTGGTGCATGGTCGTTCTTAGTTGGTGGAGTAGTTTGTCTGGTTAATTCCGATAACGAACGAGATTTTAACCTATTAAATAGAATTTAATCTCTTAATTGCGATTAAATTTCTTCTTAGAGGAACAGGCGGCGTTTCAGCCGCACGAGAAAGAGCAATAACAGGTCTGTGATGCCCTTAGATGTCCGGGGCTGCACGCGCGCTACAATGAAGGCGACAGCATGCAACANTAAACCCTCTCTGAGAAGAGCGGGTAACCATATGAAAATTCTTCGTAATAGGGACTGGGCATTGTAATTATTGCCCATGAACGAGGAATTCCCAGTAAGCGTGAGTCAAAAACTTGCGTTGATTACGTCCCTGCCCTTTGTACACACCGCCCGTCGCTACTACCGATTGAATG
>KF745892
ATTAAGCCATGCATGTGCAAGTACATACCTTATTAAGGTGAAACCGCGAAAGGCTCATTAAATCAGNTTACGGTTCATTGGNATATTANTTTTTTTACATNGGATAACTGTGGTAAATCTAGAGCTAATACATGCACAAAAGCTCTAACCNNTTTAAGGANAAGGGCGCATTTATTAGACCAAGACCAATGGTTATAATTTATATNNNTATAACTTNAAAAAGTTGGTGACTCTGAATAACTGAGCTAATCGTATGGCCTATGTGCCGACGATATATCCTTCAAGCGTCTGCCTTATCAACTGTAGATGGTAGGTTATGTGCCTACCATGGTTGTAACAGGTGACGGGGAATCAGGGTTCGATTCCGGAGAGGGAGCCTGAGAAACGGCTACCACATCCAAGGAAGGCAGCAGGCACGCAAATTACCCACTCTCAGAACGAGGAGGTAGTGACGAAAAATAACAATACGGGACTATTAATAGGCCCCGTAATTGGAATGAGTACAATATAAATCCTTTAACGAGGATCTATTGGAGGGCAAGTCTGGTGCCAGCAGCCGCGGTAATTCCAGCTCCAGTAGCGTATATTAAAGTTGCTGCGTTTAAAAAGCTCGTAGTTGTATCTCAGTTCATGTTATTGGGTCAAGCACTAAATAGTGATTACTTAATAACTGAACATTGAACCGATTTGTTTTTTAATGCTCTTTACCGAGTGTTTTTAACGNATCGGGATGTTTACTTTGAAAAAATTAGAGTGCTCAAAGCAGGCANNTATCGCCTAAATAATCTTGCATGGAATAATGGAATATGAACTAGGTTCTATTCTGTTGGTCTTTTGAACCTAAGTTAATGATTAAAAGGGACAGACGGGGGCATTTGTACTGCGGCGCTAGAGGTGAAATTCTTNGGACCGTCGCAAGACAAACTACAGCGAAAGCATTTGNCCAAGAATGTTTTCATTAATCAAGAACGAAAGTTAGAGGTTCGAAGGCGATCAGATACCGCCCTAGTTCTAACCATAAACGATGCCAACCAGCGATCAGTCTGAGTACCTTTATTGACTCGACTGGAAGCTTCCGGGAAACCAAAGTTTTTGGGTTCCGGGGGAAGTATGGTTGCAAAGCTGAAACTTAAAGGAATTGACGGAAGGGCACCACCAGGAGTGGAGCCTGCGGCTTAATTTGACTCAACACGGGGAAACTCACCCGGCCCGGACACTGAAAGGATAGACAGATTAAGAGCTCTTTCTTGATTCAGTGGGTGGTGGTGCATGGTCGTTCTTAGTTGGTGGAGTAATTTGTCTGGTTAATTCCGATAACGAACGAGATTTTAACCTATTAAATAGAATTTAGTTTCTTAATTGCAACTAAACGTCTTCTTAGAGGAGCAGGCGGCGTTTCAGCCGCACGAGAAAGAGCAATAACAGGTCTGTGATGCCCTTAGATGTCCGGGGCTGCACGCGCGCTACAATGAAGGCGTCAGCATGCATTANTTACCCTTCTCTGAGAAGAGTGGGTAACCATTTGAAAATCCTTCGTAACAGGGACTGGGCATTGTAATTATTGCCCATGAACGAGGAATTCCCAGTAAGCGTGAGTCAAAAACTTGCGTTGATTACGTCCCTGCCCTTTGTACACACCGCCCGTCGCTACTACCGATTGAATG
>KF745878
ATTAAGCCATGCATGTGCAAGTACATACCTTATTAAGGTGAAACCGCGAAAGGCTCATTAAATCAGNTTACGGTTCATTGGNATATTANTTTTTTTACATNGGATAACTGTGGTAAATCTAGAGCTAATACATGCACAAAAGCTCTAACCNNTTTAAGGANAAGGGCGCATTTATTAGACCAAGACCAATGGTTATAATTTATATNNNTATAACTTNAAAAAGTTGGTGACTCTGAATAACTGAGCTAATCGTATGGCCTATGTGCCGACGATATATCCTTCAAGCGTCTGCCTTATCAACTGTAGATGGTAGGTTATGTGCCTACCATGGTTGTAACAGGTGACGGGGAATCAGGGTTCGATTCCGGAGAGGGAGCCTGAGAAACGGCTACCACATCCAAGGAAGGCAGCAGGCACGCAAATTACCCACTCTCAGAACGAGGAGGTAGTGACGAAAAATAACAATACGGGACTATTAATAGGCCCCGTAATTGGAATGAGTACAATATAAATCCTTTAACGAGGATCTATTGGAGGGCAAGTCTGGTGCCAGCAGCCGCGGTAATTCCAGCTCCAGTAGCGTATATTAAAGTTGCTGCGTTTAAAAAGCTCGTAGTTGTATCTCAGTTTATGTTATTGGGTCAAGCACTAAATAGTGATTACTTAATAACTGAACATTGAACCGATTTGTTTTTTAATGCTCTTTACCGAGTGTTTTTAACGNATCGGGCTGTTTACTTTGAAAAAATTAGAGTGCTCAAAGCAGGCANNTATCGCCTAAATAATCTTGCATGGAATAATGGAATATGAACTAGGTTCTATTCTGTTGGTCTTTTGAACCTAAGTTAATGATTAAAAGGGACAGACGGGGGCATTTGTACTGCGGCGCTAGAGGTGAAATTCTTNGGACCGTCGCAAGACAAACTACAGCGAAAGCATTTGNCCAAGAATGTTTTCATTAATCAAGAACGAAAGTTAGAGGTTCGAAGGCGATCAGATACCGCCCTAGTTCTAACCATAAACGATGCCAACCAGCGATCAGTCTGAGTACCTTTATTGACTCGACTGGAAGCTTCCGGGAAACCAAAGTTTTTGGGTTCCGGGGGAAGTATGGTTGCAAAGCTGAAACTTAAAGGAATTGACGGAAGGGCACCACCAGGAGTGGAGCCTGCGGCTTAATTTGACTCAACACGGGGAAACTCACCCGGCCCGGACACTGAAAGGATAGACAGATTAAGAGCTCTTTCTTGATTCAGTGGGTGGTGGTGCATGGTCGTTCTTAGTTGGTGGAGTAATTTGTCTGGTTAATTCCGATAACGAACGAGATTTTAACCTATTAAATAGAATTTAGTTTCTTAATTGCAACTAAACGTCTTCTTAGAGGAACAGGCGGCGTTTCAGCCGCACGAGAAAGAGCAATAACAGGTCTGTGATGCCCTTAGATGTCCGGGGCTGCACGCGCGCTACAATGAAGGCGTCAGCATGCATTANTTACCCTTCTCTGAGAAGAGTGGGTAACCATTTGAAAATCCTTCGTAACAGGGACTGGGCATTGTAATTATTGCCCATGAACGAGGAATTCCCAGTAAGCGTGAGTCAAAAACTTGCGTTGATTACGTCCCTGCCCTTTGTACACACCGCCCGTCGCTACTACCGATTGAATG
>KF745880
ATTAAGCCATGCATGTGCAAGTACATACCTTATTAAGGTGAAACCGCGAAAGGCTCATTAAATCAGNTTACGGTTCATTGGNATATTANTTTTTTTACATNGGATAACTGTGGTAAATCTAGAGCTAATACGTGCACAAAAGCTTTGACCNNTTTTAGGANAAAAGCGCATTTATTAGACCAAGACCAATGGTCCTTGTNNNNNNNNNNNNNGACCNTCAAACTTGGTGACTCTGAATAACTGAGCTAATCGCATGGCCTATGCGCCGGCGATATATCCTTCAAGCGTCTGCCTTATCAACTGTAGATGGTAGGTTATGTGCCTACCATGGTTGTAACAGGTGACGGGGAATCAGGGTTCGATTCCGGAGAGGGAGCCTGAGAAACGGCTACCACATCCAAGGAAGGCAGCAGACACGCAAATTACCCACTCTCAGAACGAGGAGGTAGTGACGAAAAATAACAATACGGGACTATTAATAGGCCCCGTAATTGGAATGAGTACAATATAAATCCTTTAACGAGGATCTATTGGAGGGCAAGTCTGGTGCCAGCAGCCGCGGTAATTCCAGCTCCAGTAGCGTATATTAAAGTTGCTGCGTTTAAAAAGCTCGTAGTTGTATCTCAGTTCATGTTATTGGGTCAACCACTAAATAGTGATTACTTAATGACTGAACATTGAACCGATTTGTTTTTTAATGCTCTTTACCGAGTGTTTTTAACGNATCGGGCTGTTTACTTTGAAAAAATTAGAGTGCTCAAAGCAGGCANNTATCGCCTAAATAATCTTGCATGGAATAATGGAATATGAACTAGGTTCTATTCTGTTGGTCTTTTGAACCTAAGTTAATGATTAAAAGGGACAGACGGGGGCATTTGTACTGCGGCGCTAGAGGTGAAATTCTTNGGACCGTCGCAAGACAAACTACAGCGAAAGCATTTGNCCAAGAATGTTTTCATTAATCAAGAACGAAAGTTAGAGGTTCGAAGGCGATCAGATACCGCCCTAGTTCTAACCATAAACGATGCCAACCAGCGATCAGTCTGAGTACCTTTATTGACTCGACTGGAAGCTTCCGGGAAACCAAAGTTTTTGGGTTCCGGGGGAAGTATGGTTGCAAAGCTGAAACTTAAAGGAATTGACGGAAGGGCACCACCAGGAGTGGAGCCTGCGGCTTAATTTGACTCAACACGGGGAAACTCACCCGGCCCGGACACTGAAAGGATAGACAGATTAAGAGCTCTTTCTTGATTCAGTGGGTGGTGGTGCATGGTCGTTCTTAGTTGGTGGAGTAATTTGTCTGGTTAATTCCGATAACGAACGAGATTTTAACCTATTAAATAGAATTTAGTTTCTTAATTGTAACTAAACGTCTTCTTAGAGGAACAGGCGGCGTTTCAGCCGCACGAGAAAGAGCAATAACAGGTCTGTGATGCCCTTAGATGTCCGGGGCTGCACGCGCGCTACAATGAAGGCGTCAGCATGCATTANGTACCCTTCTCTGAGAAGAGTGGGTAACCATTTGAAAATCCTTCGTAACAGGGACTGGGCATTGTAATTATTGCCCATGAACGAGGAATTCCCAGTAAGCGTGAGTCAAAAACTTGCGTTGATTACGTCCCTGCCCTTTGTACACACCGCCCGTCGCTACTACCGATTGAATG
>KF745884
NNNNNNNNNNNNNNNNNNNNNNNNNNNNNNNNNNNNNNNNNNNNNNNNNNNNNNNNNNNNNNNNNNNNNNNNNNNNNNNNNNNNNNNNNNNNNNNNNNNNNNNNNNNNNNNNNNNNNNNNNNNNNNNNNNNNNNNNNNNNNNNNNNNNNNNNNNNNNNNNNNNNNNNNNNNNNNNNNNNNNNNNNNNNNNNNNNNNNNNNNNNNNNNNNNNNNNNNNNNNNNNNNNNNNNNNNNNNNNNNNNNNNNNNNNNNNNNNNNNNNNNNNNNNNNNNNNNNNNNNNNNNNNNNNNNNNNNNNNNNNNNNNNNNNNNNNNNNNNNNNNNNNNNNNNNNNNNNNNNNNNNNNNNNNNNNNNNNNNNNNNNNNNNNNNNNNNNNNNNNNNNNNNNNNNNNNNNNNNNNNNNNNNNNNNNNNNNNNNNNNNNNNNNNNNNNNNNNNNNNNNNNNNNNNNNNNNNNNNNNNNNNNNNNNNNNNNNNNNNNNNNNNNNNNNNNNNNNNNNNNNNNNNNNNNNNNNNNNNNNNNNNNNNNNNNNNNNNNNNNNNNNNNNNNNNNNNNNNNNNNNNNNNNNNNNNNNNNNNNNNNNNNNNNNNNNNNNNNNNNNNNNNNNNNNNNNNNNNNNNNNNNNNNNNNNNNNNNNNNNNNNNNNNACTAAATAGTGATTACTTAATGACTGAACATTGAACCGATTTGTTTTTTAATGCTCTTTACCGAGTGTTTTTAACGNATCGGGCTGTTTACTTTGAAAAAATTAGAGTGCTCAAAGCAGGCANNTATCGCCTAAATAATCTTGCATGGAATAATGGAATATGAACTAGGTTCTATTCTGTTGGTCTTTTGAACCTAAGTTAATGATTAAAAGGGACAGACGGGGGCATTTGTACTGCGGCGCTAGAGGTGAAATTCTTNGGACCGTCGCAAGACAAACTACAGCGAAAGCATTTGNCCAAGAATGTTTTCATTAATCAAGAACGAAAGTTAGAGGTTCGAAGGCGATCAGATACCGCCCTAGTTCTAACCATAAACGATGCCAACCAGCGATCAGTCTGAGTACCTTTATTGACTCGACTGGAAGCTTCCGGGAAACCAAAGTTTTTGGGTTCCGGGGGAAGTATGGTTGCAAAGCTGAAACTTAAAGGAATTGACGGAAGGGCACCACCAGGAGTGGAGCCTGCGGCTTAATTTGACTCAACACGGGGAAACTCACCCGGCCCGGACACTGAAAGGATAGACAGATTAAGAGCTCTTTCTTGATTCAGTGGGTGGTGGTGCATGGTCGTTCTTAGTTGGTGGAGTAATTTGTCTGGTTAATTCCGATAACGAACGAGATTTTAACCTATTAAATAGAATTTAGTTTCTTAATTGTAACTAAACGTCTTCTTAGAGGAACAGGCGGCGTTTCAGCCGCACGAGAAAGAGCAATAACAGGTCTGTGATGCCCTTAGATGTCCGGGGCTGCACGCGCGCTACAATGAAGGCGTCAGCATGCATTANGTACCCTTCTCTGAGAAGAGTGGGTAACCATTTGAAAATCCTTCGTAACAGGGATTGGGCATTGTAATTATTGCCCATGAACGAGGAATTCCCAGTAAGCGTGAGTCAAAAACTTGCGTTGATTACGTCCCTGCCCTTTGTACACACCGCCCGTCGCTACTACCGATTGAATG
>KF745885
ATTAAGCCATGCATGTGCAAGTACATACCTTATTAAGGTGAAACCGCGAAAGGCTCATTAAATCAGNTTACGGTTCATTGGNATATTANTTTTTTTACATNGGATAACTGTGGTAAATCTAGAGCTAATACATGCACAAAAGCTCTAACCNNTTTAAGGANAAGGGCGCATTTATTAGACCAAGACCAATGGTTATAATTTATATNNNTATAACTTNAAAAAGTTGGTGACTCTGAATAACTGAGCTAATCGTATGGCCTATGTGCCGACGATATATCCTTCAAGCGTCTGCCTTATCAACTGTAGATGGTAGGTTATGTGCCTACCATGGTTGTAACAGGTGACGGGGAATCAGGGTTCGATTCCGGAGAGGGAGCCTGAGAAACGGCTACCACATCCAAGGAAGGCAGCAGGCACGCAAATTACCCACTCTCAGAACGAGGAGGTAGTGACGAAAAATAACAATACGGGACTATTAATAGGCCCCGTAATTGGAATGAGTACAATATAAATCCTTTAACGAGGATCTATTGGAGGGCAAGTCTGGTGCCAGCAGCCGCGGTAATTCCAGCTCCAGTAGCGTATATTAAAGTTGCTGCGTTTAAAAAGCTCGTAGTTGTATCTCAGTTCATGTTATTGGGTCAACCACTAAATAGTGATTACTTAATGACTGAACATTGAACCGATTTGTTTTTTAATGCTCTTTACCGAGTGTTTTTAACGNATCGGGCTGTTTACTTTGAAAAAATTAGAGTGCTCAAAGCAGGCANNTATCGCCTAAATAATCTTGCATGGAATAATGGAATATGAACTAGGTTCTATTCTGTTGGTCTTTTGAACCTAAGTTAATGATTAAAAGGGACAGACGGGGGCATTTGTACTGCGGCGCTAGAGGTGAAATTCTTNGGACCGTCGCAAGACAAACTACAGCGAAAGCATTTGNCCAAGAATGTTTTCATTAATCAAGAACGAAAGTTAGAGGTTCGAAGGCGATCAGATACCGCCCTAGTTCTAACCATAAACGATGCCAACCAGCGATCAGTCTGAGTACCTTTATTGACTCGACTGGAAGCTTCCGGGAAACCAAAGTTTTTGGGTTCCGGGGGAAGTATGGTTGCAAAGCTGAAACTTAAAGGAATTGACGGAAGGGCACCACCAGGAGTGGAGCCTGCGGCTTAATTTGACTCAACACGGGGAAACTCACCCGGCCCGGACACTGAAAGGATAGACAGATTAAGAGCTCTTTCTTGATTCAGTGGGTGGTGGTGCATGGTCGTTCTTAGTTGGTGGAGTAATTTGTCTGGTTAATTCCGATAACGAACGAGATTTTAACCTATTAAATAGAATTTAGTTTCTTAATTGTAACTAAACGTCTTCTTAGAGGAACACGCGGCGTTTCAGCCGCACGAGAAAGAGCAATAACAGGTCTGTGATGCCCTTAGATGTCCGGGGCTGCACGCGCGCTACAATGAAGGCGTCAGCATGCATTANGTACCCTTCTCTGAGAAGAGTGGGNNNNNNNNNNNNNNNNNNNNNNNNNNNNNNNNNNNNNNNNNNNNNNNNNNNNNNNNNNNNNNNNNNNNNNNNNNNNNNNNNNNNNNNNNNNNNNNNNNNNNNNNNNNNNNNNNNNNNNNNNNNNNNNNNNNNNNNNNNNNNNNNNNNNN
>KF745877
ATTAAGCCATGCATGTGCAAGTACATACCTTATTAAGGTGAAACCGCGAAAGGCTCATTAAATCAGNTTACGGTTCATTGGNATATTANNTTTTTTACATNGGATAACTGTGGTAAATCTAGAGCTAATACATGCACAAAAGCTCTAACCNNTTTAAGGANAAGAGCGCATTTATTAGACCAAGACCAATGGTTATAATTGATATNNNTATAACTTAAAAAAGTTGGTGACTCTGAATAACTGAGCTAATCGTATGGCCTCTGTGCCGACGATATATCCTTCAAGCGTCTGCCTTATCAACTGTAGATGGTAGGTTATGTGCCTACCATGGTTGTAACAGGTGACGGGGAATCAGGGTTCGATTCCGGAGAGGGAGCCTGAGAAACGGCTACCACATCCAAGGAAGGCAGCAGGCACGCAAATTACCCACTCTCAGAACGAGGAGGTAGTGACGAAAAATAACAATACGAGACTATTAATAGGCCCCGTAATTGGAATGAGTACAATATAAATCCTTTAACGAGGATCTATTGGAGGGCAAGTCTGGTGCCAGCAGCCGCGGTAATTCCAGCTCCAGTAGCGTATATTAAAGTTGCTGCGTTTAAAAAGCTCGTAGTTGTATCTCAGTTCATGTTATTGGGTCNAGCACTAAATAGTGATTACTTAATAACTGAACATTGAACCGATTTGTTTTTTAATGCTCTTTACCGAGTGTTTTTAACGNATCGGGATGTTTACTTTGAAAAAATTAGAGTGCTCAAAGCAGGCANNTATCGCCTAAATAATCTTGCATGGAATAATGGAATATGAACTAGGTTCTATTCTGTTGGTCTTTTGAACCTAAGTTAATGATTAAAAGGGACAGACGGGGGCATTTGTACTGCGGCGCTAGAGGTGAAATTCTTNGGACCGTCGCAAGACAAACTACAGCGAAAGCATTTGNCCAAGAATGTTTTCATTAATCAAGAACGAAAGTTAGAGGTTCGAAGGCGATCAGATACCGCCCTAGTTCTAACCATAAACGATGCCAACCAGCGATCAGTCTGAGTACCTTTATTGACTCGACTGGAAGCTTCCGGGAAACCAAAGTTTTTGGGTTCCGGGGGAAGTATGGTTGCAAAGCTGAAACTTAAAGGAATTGACGGAAGGGCACCACCAGGAGTGGAGCCTGCGGCTTAATTTGACTCAACACGGGGAAACTCACCCGGCCCGGACACTGAAAGGATAGACAGATTAAGAGCTCTTTCTTGATTCAGTGGGTGGTGGTGCATGGTCGTTCTTAGTTGGTGGAGTAATTTGTCTGGTTAATTCCGATAACGAACGAGATTTTAACCTATTAAATAGAATTTAGTTTCTTAATTGCAACTAAACGTCTTCTTAGAGGAACACGCGGCGTTTCAGCCGCACGAGAAAGAGCAATAACAGGTCTGTGATGCCCTTAGATGTCCGGGGCTGCACGCGCGCTACAATGAAGGCGTCAGCATGCATTANTTACCCTTCTCTGAGAAGAGTGGGTAACCATTTGAAAATCCTTCGTAACAGGGACTGGGCATTGTAATTATTGCCCATGAACGAGGAATTCCCAGTAAGCGTGAGTCAAAAACTTGCGTTGATTACGTCCCTGCCCTTTGTACACACCGCCCGTCGCTACTACCGATTGAATG
>KF745882
ATTAAGCCATGCATGTGCAAGTACATACCTTATTAAGGTGAAACCGCGAAAGGCTCATTAAATCAGNTTACGGTTCATTGGNATATTANNTTTTTTACATNGGATAACTGTGGTAAATCTAGAGCTAATACATGCACAAAAGCTCTAACANNTTTAAGGANAAGAGCGCATTTATTAGACCAAGACCAATGGTTATAATTGATATNNNTATAACTTAAAAAAGTTGGTGACTCTGAATAACTGAGCTAATCGTATGGCCTCTGTGCCGACGATATATCCTTCAAGCGTCTGCCTTATCAACTGTAGATGGTAGGTTATGTGCCTACCATGGTTGTAACAGGTGACGGGGAATCGGGGTTCGATTCCGGAGAGGGAGCCTGAGAAACGGCTACCACATCCAAGGAAGGCAGCAGGCACGCAAATTACCCACTCTCAGAACGAGGAGGTAGTGACGAAAAATAACAATACGGGACTATTAATAGGCCCCGTAATTGGAATGAGTACAATATAAATCCTTTAACGAGGATCTATTGGAGGGCAAGTCTGGTGCCAGCAGCCGCGGTAATTCCAGCTCCAGTAGCGTATATTAAAGTTGCTGCGTTTAAAAAGCTCGTAGTTGTATCTCAGTTTATGTTATTGGGTCAAGCACTAAATAGTGATTACTTAATAACTGAACATTGAACCGATTTGTTTTTTAATGCTCTTTACCGAGTGTTTTTAACGNATCGGGATGTTTACTTTGAAAAAATTAGAGTGCTCAAAGCAGGCANNTATCGCCTAAATAATCTTGCATGGAATAATGGAATATGAACTAGGTTCTATTCTGTTGGTCTTTTGAACCTAAGTTAATGATTAAAAGGGACAGACGGGGGCATTTGTACTGCGGCGCTAGAGGTGAAATTCTTNGGACCGTCGCAAGACAAACTACAGCGAAAGCATTTGNCCAAGAATGTTTTCATTAATCAAGAACGAAAGTTAGAGGTTCGAAGGCGATCAGATACCGCCCTAGTTCTAACCATAAACGATGCCAACCAGCGATCAGTCTGAGTACCTTTATTGACTCGACTGGAAGCTTCCGGGAAACCAAAGTTTTTGGGTTCCGGGGGAAGTATGGTTGCAAAGCTGAAACTTAAAGGAATTGACGGAAGGGCACCACCAGGAGTGGAGCCTGCGGCTTAATTTGACTCAACACGGGGAAACTCACCCGGCCCGGACACTGAAAGGATAGACAGATTAAGAGCTCTTTCTTGATTCAGTGGGTGGTGGTGCATGGTCGTTCTTAGTTGGTGGAGTAATTTGTCTGGTTAATTCCGATAACGAACGAGATTTTAACCTATTAAATAGAATTTAGTTTCTTAATTGCAACTAAACGTCTTCTTAGAGGAACAGGCGGCGTTTCAGCCGCACGAGAAAGAGCAATAACAGGTCTGTGATGCCCTTAGATGTCCGGGGCTGCACGCGCGCTACAATGAAGGCGTCAGCATGCATTANTTACCCTTCTCTGAGAAGAGTGGGTAACCATTTGAAAATCCTTCGTAACAGGGACTGGGCATTGTAATTATTGCCCATGAACGAGGAATTCCCAGTAAGCGTGAGTCAAAAACTTGCGTTGATTACGTCCCTGCCCTTTGTACACACCGCCCGTCGCTACTACCGATTGAATG
>KF745891
ATTAAGCCATGCATGTGCAAGTACATACCTTATTAAGGTGAAACCGCGAAAAGCTCATTAAATCAGNTTACGGTTCATTGGNATATTANATTTTTTACATNGGATAACTGTGGTAAATCTAGAGCTAATACGTGCACAAAAGCTTTGACCNNTTTTAGGANAAAAGCGCATTTATTAGACCAAGACCAATGGTTATAATTTATATNNNTATAACTTNAAAAAGTTGGTGACTCTGAATAACTGAGCTAATCGTATGGCCTATGTGCCGACGATATATCCTTCAAGCGTCTGCCTTATCAACTGTAGATGGTAGGTTATGTGCCTACCATGGTTGTAACAGGTGACGGGGAATCAGGGTTCGATTCCGGAGAGGGAGCCTGAGAAACGGCTACCACGTCCAAGGAAGGCAGCAGGCACGCAAATTACCCACTCTCAGAACGAGGAGGTAGTGACGAAAAATAACAATACGGGACTATTAATAGGCCCCGTAATTGGAATGAGTACAATATAAATCCTTTAACGAGGATCTATTGGAGGGCAAGTCTGGTGCCAGCAGCCGCGGTAATTCCAGCTCCAGTAGCGTATATTAAAGTTGCTGCGTTTAAAAAGCTCGTAGTTGTATCTCAGTTCATGTTATTGGGTCAAGCACTAAATAGTGATTACTTAATAACTGAACATTGAACCGATTTGTTTTTTAATGCTCTTTACCGAGTGTTTTTAACGNATCGGGATGTTTACTTTGAAAAAATTAGAGTGCTCAAAGCAGGCANNTGTCGCCTAAATAATCTTGCATGGAATAATGGAATATGAACTAGGTTCTATTCTGTTGGTCTTTTGAACCTAAGTTAATGATTAAAAGGGACAGACGGGGGCATTTGTACTGCGGCGCTAGAGGTGAAATTCTTNGGACCGTCGCAAGACAAACTACAGCGAAAGCATTTGNCCAAGAATGTTTTCATTAATCAAGAACGAAAGTTAGAGGTTCGGAGGCGATCAGATACCGCCCTAGTTCTAACCATAAACGATGCCAACCAGCGATCAGTCTGAGTACCTTTATTGACTCGACTGGAAGCTTCCGGGAAACCAAAGTTTTTGGGTTCCGGGGGAAGTATGGTTGCAAAGCTGAAACTTAAAGGAATTGACGGAAGGGCACCACCAGGAGTGGAGCCTGCGGCTTAATTTGACTCAACACGGGGAAACTCACCCGGCCCGGACACCGAAAGGATAGACAGATTAAGAGCTCTTTCTTGATTCAGTGGGTGGTGGTGCATGGTCGTTCTTAGTTGGTGGAGTAATTTGTCTGGTTAATTCCGATAACGAACGAGATTTTAACCTATCAAATAGAATTTAGTTTCTTAATTGCAACTAAACGTCTTCTTAGAGGAGCAGGCGGCGTTTCAGCCGCACGAGAAAGAGCAATAACAGGTCTGTGATGCCCTTAGATGTCCGGGGCTGCACGCGCGCTACAATGAAGGCGTCAGCATGCATTANTTACCCTTCTCTGAGAAGAGTGGGTAACCATTTGAAAATCCTTCGTAACAGGGACTGGGCATTGTAATTATTGCCCATGAACGAGGAATTCCCAGTAAGCGTGAGTCAAAAACTTGCGTTGATTACGTCCCTGCCCTTTGTACACACCGCCCGTCGCTACTACCGATTGAATG
>KF745879
NNNNNNNNNNNNNNNNNNNNNNNNNNNNNNNNNNNNNNNNNNNNNNNNNNNNNNNNNNNNNNNNNNNNNNNNNNNNNNNNNNNNNNNNNNNNNNNNNNNNNNNNNNNNNNNNNNNNNNNNNNNNNNNNNNNNNNNNNNNNNNNNNNNNNNNNNNNNNNNNNNNNNNNNNNNNNNNNNNNNNNNNNNNNNNNNNNNNNNNNNNNNNNNNNNNNNNNNNNNNNNNNNNNNNNNNNNNNNNNNNNNNNNNNNNNNNNNNNNNNNNNNNNNNNNNNNNNNNNNNNNNNNNNNNNNNNNNNNNNNNNNNNNNNNNNNNNNNNNNNNNNNNNNNNNNNNNNNNNNNNNNNNNNNNNNNNNNNNNNNNNNNNNNNNNNNNNNNNNNNNNNNNNNNNNNNNNNNNNNNNNNNNNNNNNNNNNNNNNNNNNNNNNNNNNNNNNNNNNNNNNNNNNNNNNNNNNNNNNNNNNNNNNNNNNNNNNNNNNNNNNNNNNNNNNNNNNNNNNNNNNNNNNNNNNNNNNNNNNNNNNNNNNNNNNNNNNNNNNNNNNNNNNNNNNNNNNNNNNNNNNNNNNNNNNNNNNNNNNNNNNNNNNNNNNNNNNNNNNNNNNNNNNNNNNNNNNNNNNNNNNNNNNNNNNNNNNNNNNNNNNNNNNNNNNNAATAGCGATTACTTAATGACTGAACATTGAACCGATTTGTTTTTTAATGCTCTTTACCGAGTGTTTTTAACGNATCGGGCTGTTTACTTTGAAAAAATTAGAGTGCTCAAAGCAGGCANNTATCGCCTAAATAATCTTGCATGGAATAATGGAATATGAACTAGGTTCTATTCTGTTGGTCTTTTGAACCTAAGTTAATGATTAAAAGGGACAGACGGGGGCATTTGTACTGCGGCGCTAGAGGTGAAATTCTTNGGACCGTCGCAAGACAAACTACAGCGAAAGCATTTGNCCAAGAATGTTTTCATTAATCAAGAACGAAAGTTAGAGGTTCGAAGGCGATCAGATACCGCCCTAGTTCTAACCATAAACGATGCCAACCAGTGATCAGTCTGAGTACCTTTATTGACTCGACTGGAAGCTTCCGGGAAACCAAAGTTTTTGGGTTCCGGGGGAAGTATGGTTGCAAAGCTGAAACTTAAAGGAATTGACGGAAGGGCACCACCAGGAGTGGAGCCTGCGGCTTAATTTGACTCAACACGGGGAAACTCACCCGGCCCGGACACTGAAAGGATAGACAGATTAAGAGCTCTTTCTTGATTCAGTGGGTGGTGGTGCATGGTCGTTCTTAGTTGGTGGAGTAATTTGTCTGGTTAATTCCGATAACGAACGAGATTTTAACCTATTAAATAGAATTTAGTTTCTTAATTGCAACTAAACGTCTTCTTAGAGGAACAGGCGGAGTTTTAGCCGCACGAGAAAGAGCAATAACAGGTCTGTGATGCCCTTAGATGTCCGAGGCTGCACGCGCGCTACAATGAAGGGGTTAGTATGCATTANTTACCCTTCTCTGAGAAGAGTGGGTAACCATTTGAAAATCCTTCGTAACAGGGATTGGGCATTGTAATTATTGCCCATGAACGAGGAATTCCCAGTAAGCGTGAGTCAAAAACTTGCGTTGATTACGTCCCTGCCCTTTGTACACACCGCCCGTCGCTACTACCGATTGAATG
>KF745883
ATTAAGCCATGCATGTGCAAGTACATACCTTATTAAGGTGAAACCGCGAAAGGCTCATTAAATCAGNTTACGGTTCATTGGNATATNNNNTTTTTTACATNGGATAACTGTGGTAAATCTAGAGCTAATACATGCACAAAAGCTCTAACCNNTTTAAGGANAAGGGCGCATTTATTAGACCAAGACCAATGGTTATAATTTATATNNNTATAACTTNAAAAAGTTGGTGACTCTGAATAACTGAGCTAATCGTATGGCCTATGTGCCGACGATATATCCTTCAAGCGTCTGCCTTATCAACTGTAGATGGTAGGTTATGTGCCTACCATGGTTGTAACAGGTGACGGGGAATCAGGGTTCGATTCCGGAGAGGGAGCCTGAGAAACGGCTACCACATCCAAGGAAGGCAGCAGGCACGCAAATTACCCACTCTCAGAACGAGGAGGTAGTGACGAAAAATAACAATACGGGACTATTAATAGGCCCCGTAATTGGAATGAGTACAATATAAATCCTTTAACGAGGATCTATTGGAGGGCAAGTCTGGTGCCAGCAGCCGCGGTAATTCCAGCTCCAGTAGCGTATATTAAAGTTGCTGCGTTTAAAAAGCTCGTAGTTGTATCTCAGTTCATGTTATTGGGTCAACCACTAAATAGCGATTACTTAATGACTGAACATTGAACCGATTTGTTTTTTAATGCTCTTTACCGAGTGTTTTTAACGNATCGGGCTGTTTACTTTGAAAAAATTAGAGTGCTCAAAGCAGGCANNTATCGCCTAAATAATCTTGCATGGAATAATGGAATATGAACTAGGTTCTATTCTGTTGGTCTTTTGAACCTAAGTTAATGATTAAAAGGGACAGACGGGGGCATTTGTACTGCGGCGCTAGAGGTGAAATTCTTNGGACCGTCGCAAGACAAACTACAGCGAAAGCATTTGNCCAAGAATGTTTTCATTAATCAAGAACGAAAGTTAGAGGTTCGAAGGCGATCAGATACCGCCCTAGTTCTAACCATAAACGATGCCAACCAGTGATCAGTCTGAGTACCTTTATTGACTCGACTGGAAGCTTCCGGGAAACCAAAGTTTTTGGGTTCCGGGGGAAGTATGGTTGCAAAGCTGAAACTTAAAGGAATTGACGGAAGGGCACCACCAGGAGTGGAGCCTGCGGCTTAATTTGACTCAACACGGGGAAACTCACCCGGCCCGGACACTGAAAGGATAGACAGATTAAGAGCTCTTTCTTGATTCAGTGGGTGGTGGTGCATGGTCGTTCTTAGTTGGTGGAGTAATTTGTCTGGTTAATTCCGATAACGAACGAGATTTTAACCTATTAAATAGAATTTAGTTTCTTAATTGCAACTAAACGTCTTCTTAGAGGAACAGGCGGAGTTTTAGCCGCACGAGAAAGAGCAATAACAGGTCTGTGATGCCCTTAGATGTCCGAGGCTGCACGCGCGCTACAATGAAGGGGTTAGTATGCATTANTTACCCTTCTCTGAGAAGAGTGGGTAACCATTTGAAAATCCTTCGTAACAGGGATTGGGCATTGTAATTATTGCCCATGAACGAGGAATTCCCAGTAAGCGTGAGTCAAAAACTTGCGTTGATTACGTCCCTGCCCTTTGTACACACCGCCCGTCGCTACTACCGATTGAATG
>JN885467
ATTAAGCCATGCATGTGCAAGTACATACCTAATAAAGGTGAAACCGCGAAAGGCTCATTAAATCAGNTTACGGTTCATCGGNATATTANTTTTTTTACATNGGATAACTGTGGTAAATCTAGAGCTAATACATGCACAAAAGCTTTAACCTGTTTAAGGANAAAGGCGCATTTATTAGACCAAGACCAATGGTCNNNATTTATATNNNTATAACTTNAAAAAGTTGGTGACTCTGAATAACTGAGCTAATCGTATGGCCTATGTGCCGACGATATATCCTTCAAGCGTCTGCCTTATCAACTGTAGATGGTAGGTTATGTGCCTACCATGGTTGTAACAGGTGACGGGGAATCAGGGTTCGATTCCGGAGAGGGAGCCTGAGAAACGGCTACCACATCCAAGGAAGGCAGCAGGCACGCAAATTACCCACTCTCAGAACGAGGAGGTAGTGACGAAAAATAACAATACGGGACTATTAATAGGCCCCGTAATTGGAATGAGTACAATATAAATCCTTTAACGAGGATCTATTGGAGGGCAAGTCTGGTGCCAGCAGCCGCGGTAATTCCAGCTCCAGTAGCGTATATTAAGGTTGCTGCGTTTAAAAAGCTCGTAGTTGTATCTCAGTTCATGTTAAAGGGTCAAGCACTTAATAGTGATTACTTTATGACTGAACATTGAACCGATTTGTTTTTTAATGCTCTTTACCGAGTGTTTTTAACGAATCGGGCTATTTACTTTGAAAAAATTAGAGTGCTCAAAGCAGGCANNTATCGCCTAAATAATCTCGCATGGAATAATGGAATATGAACTAGGTTCTATTCTGTTGGTCTTTTGAACCTAAGTTAATGATTAAAAGGGACAGACGGGGGCATTAGTATTGCGGCGCTAGAGGTGAAATTCTTNGGACCGTCGCAAGACGAACTACCGCGAAAGCATTTGNCCAAGAATGTTTTCATTAATCAAGAACGAAAGTTAGAGGTTCGAAGGCGATCAGATACCGCCCTAGTTCTAACCATAAACGATGCCAACCAGCGATCAGTCTGAGTACTTTTATTGACTCGTCTGGAAGCTTCCGGGAAACCAAAGTTTTTGGGTTCCGGGGGAAGTATGGTTGCAAAGCTGAAACTTAAAGGAATTGACGGAAGGGCACCACCAGGAGTGGAGCCTGCGGCTTAATTTGACTCAACACGGGAAAACTCACCCGGCCCGGACACTGAAAGGATAGACAGATTAAGAGCTCTTTCTTGATTCAGTGGGTGGTGGTGCATGGTCGTTCTTAGTTGGTGGAGTAGTTTGTCTGGTTAATTCCGATAACGAACGAGATTTTAACCTATTAAATAGAATTTAATCTCTTAATTGCGATTAAATTTCTTCTTAGAGGAACAGGCGGCGTTTCAGCCGCACGAGAAAGAGCAATAACAGGTCTGTGATGCCCTTAGATGTCCGGGGCTGCACGCGCGCTACAATGAAGGCGACAGCATGCAATATTCAACCCTCTCTGAGAAGAGCGGGTAACCATATGAAAATTCTTCGTAATAGGGACTGGGCATTGTAATTATTGCCCATGAACGAGGAATTCCCAGTAAGCGTGAGTCAAAAACTTGCGTTGATTACGTCCCTGCCCTTTGTACACACCGCCCGTCGCTACTACCGATTGAATG
>KC010483
NNNNNNNNNNNNNNNNNNNNNNNNNNNNNNNNNNNNNNNNNNNNNNNNNNCATCATGTCAATCMGANTTACGGTTCAYTGAGATATTGTATTTTTTACATGGCATAACTGTGGTAAATCTAGAGCTAATACGTGCACAAAAGCTTTAACCNNTTTATGGANAAAAGCGCATTTATTAGACCAAGACCAATGGTCATTTTTACCCANAAAATGACCTNTTTCACTTGGTGACTCTGAATAACTGAGCTAATCGCATGGCCTATGCGCCGGCGATATATCCTTCAARYGTCTGCCTTATCAACTGTAGATGGTAGGTTATGTGCCTACCATGGTTGTAACAGGTGACGGGGAATCAGGGTTCGATTCCGGAGAGGGAGCCTGAGAAACGGCTACCACATCCAAGGAAGGCAGCAGGCACGCAAATTACCCACTCTCAGAACGAGGAGGTAGTGACGAAAAATAACAATACGGGACTATTAATAGGCCCCGTAATTGGAATGAGTACAATATAAATCCTTTAACGAGGATCTATTGGAGGGCAAGTCTGGTGCCAGCAGCCGCGGTAATTCCAGCTCCAATAGCGTATATTAAAGTTGCTGCGTTTAAAAAGCTCGTAGTTGTATCTCAGTTCATGTCAATTGGTCAATCACTTATTAGTGATTACTTTTTGACTGAACATTGAACCGATTTGTTTTCTGATGCTCTTTACCGAGTGTTATTAACGNATCGGGATCTTTACTTTGAAAAAATTAAAGTGCTCAAAGCAGGCANNTTTCGCCTAAATATTCTTGCATGGAATAATGGAATAAGATCTAGGTTCTATTCTGTTGGTCTTTTGAACCTCAGTTAATGATTAAAAGGGACAGACGGGGGCATTCGTATTGCGGCGCTAGAGGTGAAATTCTTNGGACCGTCGCAAGACGAACTACCGCGAAAGCATTTGNCCAAGAATGTTTTCATTAATCAAGAACGAAAGTTAGAGGTTCGAAGGCGATCAGATACCGCCCTAGTTCTAACCATAAACGATGCCAACCAGCGATCAGTCTGAGTACCTTTTATGACTCGTCTGGAAGCTTCCGGGAAACCAAAGTTTTTGGNNNNNNNNNNNNNNNNNNNNNNNNNNNNNNNNNNNNNNNNNNNNNNNNNNNNNNNNNNNNNNNNNNNNNNNNNNNNNNNNNNNNNNNNNNNNNNNNNNNNNNNNNNNNNNNNNNNNNNNNNNNNNNNNNNNNNNNNNNNNNNNNNNNNNNNNNNNNNNNNNNNNNNNNNNNNNNNNNNNNNNNNNNNNNNNNNNNNNNNNNNNNNNNNNNNNNNNNNNNNNNNNNNNNNNNNNNNNNNNNNNNNNNNNNNNNNNNNNNNNNNNNNNNNNNNNNNNNNNNNNNNNNNNNNNNNNNNNNNNNNNNNNNNNNNNNNNNNNNNNNNNNNNNNNNNNNNNNNNNNNNNNNNNNNNNNNNNNNNNNNNNNNNNNNNNNNNNNNNNNNNNNNNNNNNNNNNNNNNNNNNNNNNNNNNNNNNNNNNNNNNNNNNNNNNNNNNNNNNNNNNNNNNNNNNNNNNNNNNNNNNNNNNNNNNNNNNNNNNNNNNNNNNNNNNNNNNNNNNNNNNNNNNNNNNNNNNNNNNNNNNNNNNNNNNNNNNNNNNNNNNNNNNNNNNNNNNNNNNNNNNNNNNNN
